# Supplementary material for: PRMT6-mediated transcriptional activation of ythdf2 promotes glioblastoma migration, invasion, and emt via the wnt–β-catenin pathway
Source: J Exp Clin Cancer Res. 2024 Apr 18;43:116. doi: 10.1186/s13046-024-03038-3 (PMC11025288; doi:10.1186/s13046-024-03038-3)
Supplement: Supplementary file 7 — Supplementary Material 7: Table S1 [file 13046_2024_3038_MOESM7_ESM.csv]

	symbol	baseMean	log2FoldChange	lfcSE	stat	padj	correlation
1	A3GALT2	7.536213538	1.18472357	0.277583756	4.267985952	9.76e-05	0.130288615273631
2	AAK1	582.1926222	-1.098651625	0.172135176	-6.382493385	2.34e-09	-0.140867883910396
3	ABAT	7254.337573	-1.311193681	0.135350406	-9.68740116	6.21e-20	-0.458554536282634
4	ABCB4	90.76934122	1.053077653	0.166650488	6.319079308	3.42e-09	0.432352466554027
5	ABCB5	11.44255653	1.624683113	0.472623873	3.437581565	0.002063474	0.1172842970754
6	ABCC3	808.9770491	1.397391931	0.351980521	3.970083139	0.000314762	0.407543986875616
7	ABCC8	781.1423552	-2.39596751	0.241179055	-9.93439297	6.7e-21	-0.577077719693776
8	ABLIM2	274.8590545	-1.081806118	0.16975029	-6.372926486	2.48e-09	-0.323220587449485
9	ABRACL	151.5382525	1.060396899	0.131437873	8.067666306	2.95e-14	0.551935778572784
10	ABTB2	460.2124151	-1.19786048	0.159493234	-7.510415667	1.63e-12	-0.349689995021057
11	AC002429.5	52.80280579	-1.420073318	0.23754149	-5.978211707	2.44e-08	-0.356340834495542
12	AC002451.3	16.27368072	-1.59745458	0.202258825	-7.898071098	1.03e-13	-0.307484394694234
13	AC002454.1	3.033126187	2.264972795	0.340229964	6.657182002	4.46e-10	0.311388839254913
14	AC003102.3	49.67369203	-1.757222337	0.17011587	-10.32956149	1.64e-22	-0.509911328518381
15	AC003986.6	2.229910898	1.783894693	0.425079228	4.196616955	0.000130192	0.292707898666307
16	AC004019.13	33.36308687	-2.47447188	0.202487563	-12.22036477	7.23e-31	-0.553726856012602
17	AC004471.10	2.352621077	-1.004366239	0.186152887	-5.395383643	5.57e-07	-0.252785538370135
18	AC004899.1	27.3840685	-1.578201889	0.306766246	-5.144639967	1.94e-06	-0.252192635990527
19	AC004899.3	7.185807744	-1.505619354	0.310719133	-4.845595888	7.95e-06	-0.206437603411085
20	AC005083.1	4.347149325	1.923843516	0.276268373	6.963676288	6.35e-11	0.406762829389093
21	AC005220.3	4.971545575	-1.363684088	0.214915352	-6.345214871	2.94e-09	-0.430327162819608
22	AC005264.2	2.594280722	1.078608239	0.290921966	3.707551732	0.000822483	0.224738714303339
23	AC005550.4	23.43266865	2.261904199	0.428358977	5.280394062	9.94e-07	0.314734476882497
24	AC005682.5	12.07820422	1.477569516	0.218907427	6.749745922	2.48e-10	0.441543254004712
25	AC005682.6	5.146679703	1.230612205	0.225396637	5.459762943	4.02e-07	0.263518250841371
26	AC005740.3	7.289511886	-1.771499353	0.247460385	-7.158718968	1.78e-11	-0.433542766163088
27	AC005789.11	112.7256886	1.427142993	0.181648791	7.85660605	1.38e-13	0.39836288189326
28	AC006019.3	1.804664487	-1.079908696	0.254710971	-4.239741585	0.000109633	-0.0214832844644398
29	AC006111.1	2.613246934	-1.002608121	0.171837149	-5.834641283	5.44e-08	-0.153446510116503
30	AC006126.4	6.957021197	1.852815903	0.349921167	5.294952341	9.24e-07	0.428986685454951
31	AC006262.6	32.8187825	-1.227258296	0.292066617	-4.201980728	0.000127434	-0.240556088803238
32	AC006466.5	15.20197836	-1.006120232	0.236593397	-4.252528782	0.000104066	-0.0650335273223097
33	AC007308.6	5.832103957	-1.020838542	0.152557437	-6.691502976	3.6e-10	-0.0773473611094568
34	AC007326.9	4.611449014	-1.414574527	0.234624588	-6.029097539	1.83e-08	-0.293105060183484
35	AC007362.1	317.6100928	1.074058113	0.180888674	5.937674756	3.07e-08	0.321105022807791
36	AC007375.1	8.097392492	-1.520925084	0.261734423	-5.810947858	6.21e-08	-0.393364490360599
37	AC007405.2	4.274526646	1.017593642	0.36072702	2.820952097	0.013190173	0.0462992739589594
38	AC007743.1	30.94640454	-1.320186245	0.167439704	-7.884547164	1.13e-13	-0.422229429523413
39	AC007879.7	2.63229938	1.569771395	0.332839931	4.71629528	1.43e-05	0.283266138633483
40	AC009014.3	23.10351851	-1.079851166	0.323551702	-3.337491838	0.002856468	-0.259278887208959
41	AC009120.4	2.791687301	-1.349021301	0.182018492	-7.411451929	3.23e-12	-0.135701265370516
42	AC009227.2	28.1416207	-1.971392233	0.231276469	-8.523963709	9.2e-16	-0.389303590336009
43	AC010729.1	12.07514012	1.211801822	0.199951225	6.060487111	1.54e-08	0.36520117842563
44	AC010733.4	5.551431507	-1.000296732	0.186509172	-5.363257585	6.57e-07	-0.180117601213905
45	AC011294.3	4.741761478	1.553316673	0.308341361	5.037652641	3.25e-06	0.205341882334161
46	AC011516.2	4.988391308	-3.285923817	0.404340399	-8.126627526	1.9e-14	-0.339006812763675
47	AC011524.1	11.31191201	-1.212014156	0.277529657	-4.367151858	6.49e-05	-0.239187910935547
48	AC011747.7	76.46686237	-1.165038737	0.14612595	-7.972839424	5.91e-14	-0.387994319800804
49	AC012593.1	9.115937905	-1.764407464	0.322469375	-5.471550482	3.78e-07	-0.388868505975856
50	AC013268.5	12.69710674	-1.864981077	0.389256853	-4.79113229	1.02e-05	-0.275101105614284
51	AC013271.3	0.881902206	1.488648737	0.486145922	3.06214383	0.006631376	0.186449857262127
52	AC016716.2	5.829067053	-1.502451619	0.331537526	-4.531769415	3.22e-05	-0.038848495133838
53	AC017002.1	1.863916065	1.37482031	0.418251956	3.287062473	0.003349121	0.318093529278113
54	AC017048.3	49.82631252	1.207493986	0.27230599	4.434327671	4.89e-05	0.326231081415301
55	AC017048.4	4.80812087	-1.35811536	0.270554869	-5.01974096	3.53e-06	0.234462528705861
56	AC018470.4	6.233144954	1.494767416	0.355285503	4.207228842	0.000124813	0.166847082770592
57	AC020907.2	4.090918183	-1.397376477	0.281562214	-4.962940357	4.62e-06	-0.2011348638102
58	AC027612.4	7.395930321	2.240413936	0.31759952	7.054210703	3.5e-11	0.369077958664158
59	AC034220.3	71.4321907	-1.186525491	0.141393867	-8.391633344	2.55e-15	-0.35698743013047
60	AC034228.3	21.98231777	-1.065014663	0.157301573	-6.770527725	2.17e-10	-0.347155122988213
61	AC053503.11	47.84630479	-2.191198303	0.270844559	-8.09024303	2.5e-14	-0.403287891598858
62	AC062021.1	47.92289338	-2.951296277	0.424889796	-6.946027658	7.09e-11	-0.505959983329208
63	AC064875.2	78.44750534	3.069581862	0.263506555	11.64897722	2.87e-28	0.495831751698966
64	AC072052.7	8.244994504	-1.127158884	0.175508563	-6.422244378	1.85e-09	-0.286877722925254
65	AC073236.3	5.565460623	-1.063083171	0.168461812	-6.310529129	3.6e-09	-0.247811751229764
66	AC078883.3	3.213808821	1.19780334	0.272272738	4.399277538	5.68e-05	0.23815015842374
67	AC079305.11	15.18494282	-2.166558791	0.297125652	-7.291725842	7.32e-12	-0.466781084906263
68	AC079354.3	2.15523685	1.22720661	0.317281392	3.867880819	0.00046141	0.299324492828108
69	AC079776.2	7.715186169	-1.011472123	0.30542374	-3.311701062	0.003102582	-0.212894101628751
70	AC079776.7	21.63112185	-1.619909223	0.307178191	-5.273516391	1.03e-06	-0.300020106965278
71	AC083864.3	11.95615951	-1.251281605	0.278395164	-4.494624078	3.78e-05	-0.173071818761699
72	AC083867.4	8.174101971	-1.008412681	0.234455119	-4.301090482	8.51e-05	-0.136239391440121
73	AC091814.3	1.718166297	1.213462857	0.336467923	3.606474116	0.001171853	0.115883676500978
74	AC091878.1	24.90336518	-1.895049835	0.294444802	-6.436010494	1.7e-09	-0.460516282561108
75	AC092162.1	9.252907773	-2.110845546	0.250511195	-8.426152549	1.95e-15	-0.289116557257872
76	AC092614.2	2.114078842	1.207914833	0.275098903	4.390838425	5.88e-05	0.236971791622129
77	AC092839.1	3.768337314	-1.39410422	0.318838796	-4.372442237	6.35e-05	-0.041162362936878
78	AC093110.3	38.3541212	-1.017154103	0.14330667	-7.097744326	2.64e-11	-0.133242643557952
79	AC093590.1	12.26239532	-1.062819207	0.29333182	-3.623265989	0.001105524	-0.216776100895168
80	AC093616.4	19.73243729	1.696698033	0.202632215	8.373288698	2.93e-15	0.39157850358009
81	AC093668.2	18.75785537	-1.217570613	0.20162302	-6.038847207	1.74e-08	-0.245094984464399
82	AC093673.5	151.9742086	1.160698978	0.129810121	8.941513723	3.38e-17	0.449334429321058
83	AC093802.1	7.375044122	-1.729447849	0.274946891	-6.290116043	4.06e-09	-0.349816461038815
84	AC093850.2	7.681419337	3.099653127	0.381837491	8.117728612	2.04e-14	0.358921720808631
85	AC093901.1	4.089207888	1.011761175	0.20620426	4.906596862	6.01e-06	0.274775843306346
86	AC095067.1	5.638057355	2.263705626	0.423756038	5.342002053	7.3e-07	0.197587955954232
87	AC096559.1	6.812164297	2.159108683	0.276997059	7.794698946	2.18e-13	0.297159108456031
88	AC097468.7	3.527540391	-2.092200622	0.268250742	-7.799421561	2.11e-13	-0.447321961094377
89	AC098614.2	25.38839681	1.081433085	0.144237891	7.497565864	1.77e-12	0.479829703697702
90	AC099754.1	3.905472582	-1.092117724	0.254704783	-4.287778623	9e-05	-0.1255526274451
91	AC105053.3	12.41152809	-2.138799326	0.264249383	-8.093866879	2.44e-14	-0.414924528366988
92	AC105339.1	5.156168449	-1.201563022	0.174376855	-6.890610681	1.01e-10	-0.233930685760774
93	AC107021.1	2.488250071	1.384505227	0.311151944	4.449611371	4.58e-05	0.195785754349832
94	AC109642.1	3.50225727	1.41436865	0.237737454	5.949288284	2.88e-08	0.434893799300531
95	AC112229.7	18.32699488	-1.468625322	0.385572308	-3.808949165	0.000570628	-0.29452905059082
96	AC114730.2	5.660604174	1.958965464	0.326924981	5.992094758	2.26e-08	0.434089502762376
97	AC122129.1	36.86954431	-1.421617037	0.160677308	-8.847652795	7.17e-17	-0.270499064750068
98	AC123886.2	1.398921563	-1.485120919	0.403233804	-3.683026835	0.000895629	-0.308821888362123
99	AC124789.1	1.641684659	1.51325732	0.33283419	4.546580144	3.03e-05	0.39929467125257
100	AC129929.5	16.86741938	-1.034202499	0.159449192	-6.486094332	1.27e-09	-0.334915274778383
101	AC131056.3	0.433319937	-1.080424863	0.450699052	-2.397220183	0.038538055	-0.290446101752949
102	AC131571.2	2.809463773	-1.595126984	0.301513475	-5.290400315	9.46e-07	-0.247048249477337
103	AC137723.5	2.151643853	-1.299325426	0.264973315	-4.903608602	6.09e-06	-0.192821936889205
104	AC140912.1	15.50408763	-1.382671512	0.204763659	-6.752523939	2.44e-10	-0.297196083352742
105	AC187652.1	14.44782581	1.525614737	0.254130766	6.003266587	2.12e-08	0.286094316297316
106	ACBD7	223.544381	-2.064034759	0.245035064	-8.423426127	1.99e-15	-0.468329455157857
107	ACKR4	13.33697543	-1.471123786	0.22796061	-6.453412232	1.53e-09	-0.235784994575185
108	ACOT12	10.4179284	1.987353412	0.354423213	5.607289084	1.86e-07	0.364980667050806
109	ACPP	32.92617614	1.401394294	0.254095651	5.515223461	3.01e-07	0.265804683380627
110	ACSBG1	719.4994729	-1.115247997	0.170709652	-6.533010783	9.56e-10	-0.296104598477119
111	ACSL6	1439.508371	-1.897633806	0.204030181	-9.300750472	1.72e-18	-0.578769368896034
112	ACSS3	535.4477475	1.048038827	0.202270966	5.181360677	1.62e-06	0.308816123288848
113	ACTA2	762.2024252	1.111274847	0.222858166	4.986466814	4.14e-06	0.337553375223164
114	ACTG2	181.0712572	1.962905418	0.296593164	6.618174848	5.67e-10	0.36092764793216
115	ACTL10	12.25202669	1.208323463	0.208372874	5.79885204	6.63e-08	0.267255058137021
116	ACTL6B	366.6811368	-1.545784641	0.268429748	-5.758618971	8.25e-08	-0.423771145039596
117	ACTL8	7.952495579	1.164761266	0.454169436	2.564596323	0.025750889	0.132362617083328
118	ACTN1	3315.238776	1.274226138	0.195563052	6.515679333	1.06e-09	0.492557526070526
119	ACVR1C	98.23864929	-1.100969864	0.239004568	-4.606480427	2.34e-05	-0.400809727952274
120	ADAM11	328.8505051	-1.102266206	0.198331362	-5.557699987	2.4e-07	-0.339127545084973
121	ADAM12	512.7617979	1.995398673	0.252739026	7.895095212	1.05e-13	0.496323282495305
122	ADAM19	400.9916093	1.269107392	0.158325608	8.015806236	4.31e-14	0.448889117646727
123	ADAM1B	11.32421478	-1.223417935	0.156988362	-7.793048594	2.2e-13	-0.448572323699265
124	ADAM22	2271.302334	-1.064971835	0.136738536	-7.788381124	2.28e-13	-0.395311990173942
125	ADAM9	3017.359836	1.095514706	0.124145229	8.824460799	8.56e-17	0.492077840184873
126	ADAMDEC1	70.52479309	1.122032746	0.363971405	3.082749721	0.006246802	0.220815740565174
127	ADAMTS1	839.0717881	1.577966578	0.206014465	7.659494112	5.7e-13	0.372548163351066
128	ADAMTS14	246.2245391	1.331855961	0.249292957	5.342533444	7.29e-07	0.286166073298094
129	ADAMTS15	370.8972364	1.502771838	0.245592134	6.118973811	1.1e-08	0.39178185479747
130	ADAMTS19-AS1	2.660938979	-1.120121865	0.33327428	-3.360961023	0.002651678	-0.152079880884811
131	ADAMTS3	119.8089656	1.660683645	0.256041917	6.485983489	1.27e-09	0.341850200502681
132	ADAMTS7	161.9116382	1.399825387	0.174617351	8.01653086	4.29e-14	0.502588298496926
133	ADARB2	250.4910394	-1.997990136	0.242761023	-8.230275638	8.68e-15	-0.513353603407775
134	ADARB2-AS1	13.45160636	-1.126640278	0.355199336	-3.171853555	0.004776465	-0.201365716323797
135	ADCY2	2272.44266	-1.292002917	0.168019907	-7.689582395	4.57e-13	-0.449134187092014
136	ADCY5	825.4224444	-1.135579151	0.153210916	-7.411868436	3.22e-12	-0.45446969651509
137	ADCYAP1R1	10599.69945	-1.473832238	0.19797617	-7.444493145	2.56e-12	-0.37063557048199
138	ADH1B	17.05523542	-1.062644105	0.286330645	-3.711248251	0.00081163	-0.370064302821305
139	ADH4	5.797978705	1.659709637	0.437572786	3.792990995	0.000604526	0.0658038388854697
140	ADHFE1	319.5169092	-1.634037447	0.12848145	-12.71808068	1.68e-33	-0.569145667951362
141	ADM	502.1420187	1.583798376	0.279923974	5.657959038	1.42e-07	0.323016642538559
142	ADM2	23.0642132	1.523545228	0.260406403	5.850644273	4.98e-08	0.25855577943804
143	ADRA1A	157.4641438	-1.75893162	0.203772783	-8.631828041	3.94e-16	-0.473832920776883
144	ADRBK2	715.5497352	-1.007636047	0.121475127	-8.294998919	5.31e-15	-0.373085240823194
145	AEBP1	5262.350331	1.213928472	0.227858494	5.327554188	7.86e-07	0.360723571741709
146	AF131216.5	93.63506893	-1.782703327	0.223187519	-7.987468705	5.3e-14	-0.485461981174599
147	AFAP1L1	309.1853602	1.07421	0.142553559	7.535483548	1.38e-12	0.427025561234626
148	AFF2	48.84563651	-1.5513095	0.294014288	-5.27630651	1.02e-06	-0.321090623492302
149	AFP	8.982136658	1.450189422	0.396040436	3.661720595	0.000966719	0.268648295245515
150	AGAP10	0.430388779	-1.090242492	0.373281907	-2.920694713	0.009963902	-0.0986130235033971
151	AGAP2-AS1	5.531848208	1.889518605	0.284995389	6.6299971	5.28e-10	0.405478766410551
152	AHCYL1	8528.735382	-1.048012216	0.133319232	-7.860923014	1.34e-13	-0.326317718895305
153	AHR	829.7197775	1.478179809	0.175991165	8.399170551	2.4e-15	0.418429603445539
154	AIFM3	253.4633629	-1.428049335	0.264678538	-5.395410394	5.57e-07	-0.348093046189165
155	AIM1	162.0176968	1.328559018	0.203988229	6.512919998	1.08e-09	0.379301613417246
156	AJAP1	347.5378118	-1.298273561	0.219954891	-5.902453699	3.73e-08	-0.356576191044304
157	AJUBA	158.3269065	1.157087627	0.14151134	8.17664243	1.3e-14	0.503010569167066
158	AK5	907.0463205	-1.476908122	0.290072349	-5.091516405	2.51e-06	-0.307783849772397
159	AKAP12	2694.141135	1.020373947	0.180198867	5.662488137	1.38e-07	0.265888555931849
160	AKR1C1	127.0867023	-1.619212181	0.236948963	-6.83359048	1.45e-10	-0.458977885456481
161	AKR1C2	33.20609688	-1.359088622	0.236814983	-5.739031397	9.18e-08	-0.377941911053796
162	AKR1C3	346.9849429	-1.518504396	0.196795583	-7.716150787	3.79e-13	-0.521720000725801
163	AL009178.1	12.83076897	1.671146709	0.371531855	4.497990378	3.73e-05	0.22766461575277
164	AL022344.7	10.62477751	-1.450573514	0.309161198	-4.691964979	1.6e-05	-0.38019880248902
165	AL022393.7	20.68630494	-1.298301212	0.214544067	-6.051443095	1.62e-08	-0.251298781276815
166	AL022476.2	14.02462122	-1.247700083	0.150207051	-8.306534723	4.87e-15	-0.257826560651927
167	AL161668.5	5.13074608	-1.408097019	0.215920539	-6.521366728	1.02e-09	-0.400039327376755
168	AL512652.1	16.26814881	-1.868197423	0.160417157	-11.64587044	2.88e-28	-0.480392150667273
169	AL589739.1	3.290355558	-1.133560072	0.303060828	-3.740371458	0.000732035	-0.0795007935909752
170	ALDH1A3	59.09620018	1.059239421	0.306627892	3.454478369	0.001953334	0.286202332128714
171	ALDH2	2809.304017	-1.318963093	0.133969601	-9.845241618	1.46e-20	-0.533480770509607
172	ALDH5A1	1981.656517	-1.442139191	0.127841305	-11.28069833	1.22e-26	-0.557251186249957
173	ALDH6A1	2004.581367	-1.260691808	0.141243771	-8.925645354	3.83e-17	-0.481417140649497
174	ALDOC	7644.498274	-2.097678891	0.190314749	-11.02215617	1.7e-25	-0.513910758678412
175	ALG1L13P	3.900973818	1.053223905	0.257142038	4.095883793	0.000193537	0.107089254619478
176	ALOX15	12.66451208	1.358649154	0.38221871	3.554638006	0.001399985	0.0805639912646281
177	AMBP	8.41484412	1.388008461	0.454080029	3.056748529	0.006739993	0.0535523283017734
178	AMER2	3851.271534	-1.671959456	0.19861933	-8.417909035	2.07e-15	-0.528502919001399
179	AMER2-AS1	17.14124684	-1.873789532	0.22384338	-8.370984811	2.97e-15	-0.454783130953744
180	AMER3	173.5781767	-2.019314737	0.286754984	-7.041951654	3.8e-11	-0.479697009293327
181	AMIGO2	134.0972954	1.017547088	0.210067095	4.843914685	8.01e-06	0.289204403745597
182	AMY2A	1.407343195	-1.124633425	0.309653502	-3.631909268	0.001073576	-0.278661067163942
183	AMZ1	253.0004536	-1.902120134	0.20179026	-9.426223703	5.91e-19	-0.529951486318948
184	ANG	20.58035292	1.140115964	0.212758117	5.35874251	6.72e-07	0.404962668901848
185	ANGPT2	661.2831934	1.252409318	0.231368408	5.4130524	5.09e-07	0.416472922888621
186	ANGPTL4	786.3148254	1.094372332	0.269253092	4.064474517	0.000219231	0.237071187855879
187	ANK3	1135.97972	-1.125593141	0.199511809	-5.641736939	1.55e-07	-0.337196763124583
188	ANKRD1	18.19390305	1.240899886	0.332801243	3.728651596	0.000762608	0.147867625615126
189	ANKRD18B	12.32376343	-1.415730707	0.313744007	-4.512375302	3.5e-05	-0.262788832799299
190	ANKRD18CP	13.51681494	-1.112425112	0.193265852	-5.755932059	8.38e-08	-0.21084853429494
191	ANKRD20A5P	8.90808106	-1.483156995	0.289581938	-5.1217179	2.17e-06	-0.214269876330759
192	ANKRD24	290.5999643	-1.144253969	0.144751882	-7.904933277	9.79e-14	-0.439948860084589
193	ANKRD29	92.61563411	-1.009087633	0.18692461	-5.398366936	5.49e-07	-0.361635402940645
194	ANKRD62P1-PARP4P3	4.082222261	-1.34509127	0.583164991	-2.306536384	0.047619394	-0.0685155924039606
195	ANO3	93.36309006	-1.028182782	0.272173819	-3.777669673	0.000639757	-0.153943450635171
196	ANPEP	242.1670856	1.698775768	0.238973633	7.108632651	2.46e-11	0.311585514294642
197	ANXA1	3203.896221	1.879906392	0.272413047	6.900941106	9.45e-11	0.549562628623789
198	ANXA2	4340.461201	1.942246437	0.247199368	7.857004042	1.38e-13	0.558978849061054
199	ANXA2P2	28.3184098	1.910247063	0.262881467	7.26657182	8.68e-12	0.449847419337468
200	ANXA3	47.57584846	-1.070883585	0.224098803	-4.77862252	1.08e-05	-0.355636324953469
201	AOX1	64.05400177	1.289012152	0.227485134	5.666357752	1.35e-07	0.326243754802225
202	AP000330.8	20.95172864	1.75246257	0.24502025	7.152317276	1.86e-11	0.460715178272773
203	AP000347.2	25.37519362	-1.06421141	0.144869564	-7.345997165	5.08e-12	-0.0870190871589703
204	AP000356.1	4.736718749	-1.263501948	0.243286805	-5.193466824	1.53e-06	-0.323836755149579
205	AP000438.2	0.748638608	-1.12044827	0.320957734	-3.490952712	0.001732869	-0.24784661946826
206	AP000695.6	4.558749184	1.502499965	0.284499565	5.281203034	9.91e-07	0.380556760398749
207	AP001046.5	18.00878807	1.15860451	0.233226831	4.967715356	4.52e-06	0.332484820712481
208	AP001469.9	49.4910626	-1.014114177	0.133245444	-7.610873168	8.03e-13	-0.294685456377659
209	AP001891.1	3.912175392	-1.005234847	0.333045115	-3.018314344	0.007535838	-0.140396787792901
210	APC2	7167.452049	-1.090775549	0.130293278	-8.371694752	2.96e-15	-0.368770000457967
211	APCDD1L	39.40751853	1.829724834	0.452710751	4.041708373	0.000239851	0.19486064220221
212	APCDD1L-AS1	13.48236533	2.170962007	0.268437071	8.087415046	2.55e-14	0.214055114055851
213	APLN	1938.098837	1.035547151	0.173961955	5.952721974	2.82e-08	0.355280317290662
214	APOB	43.20215033	1.24123898	0.382070048	3.248720982	0.0037703	0.0295077716342077
215	APOBEC3B	18.22163606	1.315722687	0.235724428	5.581613652	2.12e-07	0.427132923414261
216	APOL1	335.3956052	1.406427445	0.184486849	7.623456356	7.32e-13	0.392097266889016
217	APOL4	334.544027	1.63377871	0.250423141	6.52407242	1.01e-09	0.507277639336659
218	AQP5	44.27676317	1.240035163	0.350086286	3.542084379	0.001459753	0.328244914721533
219	AQP7	3.11720016	-1.251319713	0.245544705	-5.09609733	2.45e-06	-0.26076768567995
220	AQP7P1	9.394966495	1.023011007	0.299308208	3.417918314	0.002202921	0.0783829739817435
221	AQP9	77.80872579	2.206059303	0.300516279	7.340897849	5.27e-12	0.176489313528012
222	ARAP3	533.3390358	1.300332104	0.164566314	7.901569122	1e-13	0.478116626554542
223	AREG	1.467551998	1.594746481	0.590375813	2.701239525	0.018141372	0.155107167155511
224	ARHGAP11A	345.0776736	1.064494216	0.170892641	6.229023146	5.78e-09	0.481416398208779
225	ARHGAP19-SLIT1	6.62516587	-1.200851134	0.273700708	-4.387460825	5.96e-05	-0.193916738980685
226	ARHGAP29	559.4930507	1.005691787	0.136848769	7.348928252	4.99e-12	0.362324732064082
227	ARHGAP32	1716.232066	-1.007508569	0.106058197	-9.499582253	3.2e-19	-0.398305866289951
228	ARHGAP44	251.1353742	-1.42839863	0.196588974	-7.265914249	8.72e-12	-0.442661807027333
229	ARHGDIG	314.8137075	-1.620634409	0.250957732	-6.457798265	1.49e-09	-0.428365494076782
230	ARHGEF19	59.68114024	1.115230893	0.193286782	5.769824927	7.76e-08	0.330587467480808
231	ARHGEF26-AS1	328.2281851	-1.504122429	0.150019058	-10.02620902	2.81e-21	-0.480268928415068
232	ARHGEF34P	8.840434909	1.25809887	0.252562248	4.981341744	4.24e-06	0.206855280653685
233	ARHGEF35	3.209375309	1.261761589	0.353463725	3.569706022	0.001329553	0.20247969059702
234	ARHGEF5	23.35717893	1.321503998	0.244558929	5.403621951	5.34e-07	0.226614839543331
235	ARL4C	1929.741024	1.187273953	0.180949854	6.561342404	8.05e-10	0.487527036644764
236	ARL5B-AS1	24.0985135	-1.086349936	0.151780267	-7.157385844	1.8e-11	-0.314364581657243
237	ARNTL2	165.7966044	1.024198031	0.147338999	6.951303028	6.86e-11	0.442584564248811
238	ARPC1B	567.2714151	1.077708278	0.163257434	6.601281487	6.29e-10	0.47049494722041
239	ARPP21	794.305111	-1.486626264	0.201952982	-7.361249395	4.58e-12	-0.442261529855785
240	ARRB1	627.1255478	-1.143019121	0.161222751	-7.089688745	2.78e-11	-0.398820266233651
241	ARSI	86.84777377	1.76714067	0.256268489	6.895661172	9.78e-11	0.274519443236785
242	ARSJ	212.1361622	1.826470626	0.210735408	8.667127379	3e-16	0.386838110104874
243	ASB11	6.265520378	1.076043504	0.353431495	3.044560316	0.006986336	0.121250352833602
244	ASB3	3.780572413	-1.266290702	0.188103551	-6.731880896	2.78e-10	-0.241847909200986
245	ASB5	31.28260731	1.564907314	0.269132097	5.814643931	6.09e-08	0.30139995264385
246	ASF1B	176.9509868	1.667551318	0.193979815	8.596519768	5.23e-16	0.587269641346879
247	ASIC1	1995.609143	-1.270946853	0.163574272	-7.769845676	2.59e-13	-0.338525025281384
248	ASIC2	63.95832031	-1.39460195	0.291931033	-4.777162378	1.09e-05	-0.342139212316161
249	ASIC4	1536.450907	-1.342120629	0.256608561	-5.23022546	1.28e-06	-0.310177466826699
250	ASPDH	88.17862715	-1.1255463	0.17990146	-6.256460065	4.95e-09	-0.4279654410951
251	ASPHD1	486.7715328	-1.010845965	0.178369593	-5.667142868	1.35e-07	-0.366857171993304
252	ASPM	360.2373213	1.872171977	0.232868637	8.039605497	3.63e-14	0.589898506520445
253	ASPN	130.8925702	2.284439794	0.256605527	8.902535414	4.6e-17	0.345134634276197
254	ATCAY	3166.925247	-1.341692548	0.241447273	-5.556875962	2.41e-07	-0.339397730707823
255	ATF5	416.6276317	1.01846888	0.146338362	6.959684821	6.51e-11	0.487703664891092
256	ATOH8	878.2084316	-2.332255248	0.191082927	-12.2054612	7.45e-31	-0.519298554988169
257	ATP10A	412.6365139	-1.152387439	0.149982948	-7.683456379	4.76e-13	-0.36965310148719
258	ATP12A	18.73357787	1.337005096	0.422599768	3.163762017	0.004894054	0.0619931103383833
259	ATP13A4-AS1	6.709492469	-1.193881431	0.277084964	-4.308719655	8.25e-05	-0.209630198399393
260	ATP1A2	15497.1582	-1.436799215	0.225804172	-6.363032196	2.64e-09	-0.368955627319441
261	ATP1A3	2736.236467	-1.534984389	0.250331229	-6.131813415	1.02e-08	-0.381041313455637
262	ATP1B4	5.426953994	1.353811886	0.35207253	3.845264172	0.000501533	0.108459867577018
263	ATP2B2	1548.739239	-1.520225784	0.213114438	-7.133377727	2.09e-11	-0.438687310215262
264	ATP2B3	92.95455004	-2.150473993	0.298440328	-7.205708447	1.3e-11	-0.390690412964681
265	ATP8A1	1795.169971	-1.283052178	0.195014128	-6.579278088	7.21e-10	-0.448814602957822
266	ATP8A2	324.8729344	-1.600979024	0.264336368	-6.056597648	1.57e-08	-0.360731963112055
267	ATP9A	6307.138734	-1.374180292	0.124164286	-11.06743601	1.08e-25	-0.523850854988819
268	ATRNL1	338.6719564	-1.50102251	0.199965188	-7.506419126	1.68e-12	-0.383441564283792
269	AURKA	165.6891811	1.461953556	0.1617373	9.039062432	1.52e-17	0.596334230807075
270	AURKB	149.0304893	1.146035316	0.226160405	5.067356133	2.82e-06	0.538316602002205
271	B3GNT5	243.1420812	1.304388657	0.168456024	7.743199837	3.12e-13	0.468732084663877
272	B3GNT7	127.4992522	1.568243126	0.213404151	7.348700206	4.99e-12	0.445882012947247
273	BACE2	477.9622959	1.38042542	0.154965309	8.907964185	4.42e-17	0.476173584305399
274	BAI3	1082.184941	-1.224322398	0.143954315	-8.504937129	1.07e-15	-0.493729056754131
275	BARX1	20.3066439	2.488605539	0.372125263	6.687547946	3.69e-10	0.286961562235929
276	BATF	26.33297308	1.13860494	0.262978137	4.329656264	7.57e-05	0.371454185692981
277	BATF3	99.52399124	1.091701793	0.174834744	6.244192485	5.29e-09	0.468548143797116
278	BCAT1	1661.160413	2.410282224	0.20677113	11.65676383	2.71e-28	0.554771108168515
279	BCL2A1	90.09424609	1.828223732	0.264143687	6.921322841	8.28e-11	0.340786766062701
280	BCL2L12	97.08355234	1.138451136	0.15946935	7.138996549	2.02e-11	0.554156229886347
281	BCL3	278.6457222	1.394742773	0.216834661	6.432287004	1.74e-09	0.406864324287335
282	BCR	3094.314801	-1.421589196	0.123630791	-11.49866621	1.37e-27	-0.42426517204425
283	BCYRN1	414.7818316	-1.651487673	0.274181737	-6.023332153	1.89e-08	-0.252343726120834
284	BDKRB1	5.391321756	1.052759324	0.377366992	2.789749359	0.014352476	0.0917958102703477
285	BDKRB2	81.44698444	1.530650441	0.269534033	5.678876337	1.27e-07	0.366224674683346
286	BEST2	11.9222633	1.047159165	0.375914404	2.785631925	0.014510492	0.0264172912186291
287	BEST3	537.128761	-1.01418895	0.201699247	-5.028223789	3.39e-06	-0.20274433802434
288	BGN	1311.240944	1.230787438	0.205909531	5.977321365	2.45e-08	0.414887448531428
289	BIRC3	221.0331447	1.661710984	0.232996507	7.13191371	2.11e-11	0.223268960779236
290	BIRC5	125.0871976	1.550816118	0.237475867	6.53041565	9.69e-10	0.594781833811861
291	BMP2	978.2237152	-1.458170601	0.225819518	-6.457239016	1.5e-09	-0.342287397034901
292	BMP5	21.44912637	2.264679333	0.387606783	5.842723691	5.2e-08	0.175200477438578
293	BMP8B	189.1892206	1.258831893	0.180600626	6.970252098	6.1e-11	0.441071537245643
294	BMS1P1	4.93670722	-1.182191109	0.265543483	-4.451968076	4.54e-05	-0.169232307802039
295	BMS1P5	2.687183649	-1.133821819	0.216765867	-5.230628955	1.27e-06	-0.140115779940876
296	BRCA2	128.3799836	1.165301458	0.169461302	6.876504794	1.1e-10	0.442389859694696
297	BRINP1	708.8245618	-1.71982738	0.220267183	-7.807914722	1.98e-13	-0.497697393796577
298	BRINP2	1046.381071	-1.004595395	0.15495151	-6.48328883	1.29e-09	-0.274495380354551
299	BRIP1	114.86648	1.560148999	0.189883436	8.216351186	9.6e-15	0.498716878160541
300	BRSK2	938.03146	-1.086491214	0.179500378	-6.052863098	1.6e-08	-0.370925679573011
301	BSN	1243.736988	-1.58609566	0.194759293	-8.143876641	1.66e-14	-0.443125687181861
302	BST2	1018.628025	1.196304559	0.190770475	6.270910402	4.54e-09	0.465043554731751
303	BTBD17	537.5238183	-1.599944935	0.248853897	-6.429254094	1.77e-09	-0.361310034530616
304	BTN1A1	13.40669605	1.041701664	0.388006814	2.684750956	0.018934945	0.121223274223895
305	BTNL9	192.1621842	-1.447696103	0.187621489	-7.716046328	3.79e-13	-0.456166616645295
306	BUB1	269.4952257	1.556693336	0.1928408	8.07242727	2.84e-14	0.568083084217908
307	BUB1B	194.1910023	1.305435775	0.217472086	6.002773972	2.12e-08	0.506600917763524
308	BX255923.1	0.426415789	-1.498157374	0.653189113	-2.293604325	0.049045597	0.0930413233736661
309	BZRAP1	1604.631666	-1.544365078	0.164213131	-9.404638176	6.96e-19	-0.455653387196351
310	C10orf55	3.832628965	1.704123202	0.271739726	6.27115964	4.54e-09	0.322914286186296
311	C10orf82	0.747332008	-1.238161401	0.377523675	-3.279692061	0.003425841	-0.124101335290285
312	C11orf82	98.47761561	1.397581374	0.156335603	8.939623113	3.42e-17	0.470871764187892
313	C11orf87	188.5510634	-1.101596971	0.313756161	-3.510997095	0.001620656	-0.19767318694805
314	C11orf89	7.887703048	1.019607873	0.305465267	3.337884805	0.002853229	0.121456719009879
315	C12orf39	272.5646032	-1.36882163	0.276462456	-4.951202594	4.89e-06	-0.3716238554679
316	C12orf5	297.8212906	1.005286461	0.122321464	8.218397894	9.5e-15	0.497639048822752
317	C12orf56	8.719611946	1.212402879	0.363163382	3.338450234	0.002847966	0.0477641595100911
318	C14orf132	4296.126011	-1.259631537	0.142021476	-8.869303258	6.01e-17	-0.481268849581811
319	C14orf39	15.69283002	2.386089531	0.459868793	5.188631119	1.56e-06	0.184229879117272
320	C15orf48	7.60996838	2.377389754	0.295912807	8.03408876	3.76e-14	0.347104283120677
321	C15orf54	3.445708446	1.54717893	0.409868489	3.77481795	0.000646537	0.0820574591738825
322	C15orf59	1277.737687	-1.565621334	0.168683334	-9.281422771	2.05e-18	-0.494498235003837
323	C16orf11	5.808510956	1.273497002	0.50451895	2.52418071	0.02840128	0.0191181243693778
324	C19orf59	8.206796891	1.729217207	0.37457087	4.616528792	2.23e-05	0.124521251269373
325	C1orf115	422.8401411	-1.253456043	0.235110891	-5.331339775	7.71e-07	-0.239640128711629
326	C1orf210	2.706975172	1.208931902	0.36633463	3.300075401	0.003216014	0.0761223390145816
327	C1orf64	40.29856006	-1.058454396	0.168325607	-6.28813653	4.1e-09	-0.312381313146205
328	C1orf95	1085.035898	-1.503392162	0.199448049	-7.537763198	1.36e-12	-0.422850997830894
329	C1QL2	73.10288446	-1.097831825	0.308278876	-3.561164616	0.001368742	-0.253708911864798
330	C1QL3	81.79246788	-2.177976798	0.355284366	-6.130235401	1.03e-08	-0.284820542937922
331	C1QTNF1	847.3387913	1.190012176	0.183782378	6.475115767	1.35e-09	0.264021820715851
332	C1QTNF4	186.8064761	-1.740912668	0.227358908	-7.657112186	5.78e-13	-0.452761987649395
333	C1R	2317.239253	1.528068022	0.229661306	6.653571943	4.55e-10	0.443826194692364
334	C1RL	431.5815079	1.273827425	0.185271776	6.875453191	1.11e-10	0.42232132397992
335	C1RL-AS1	32.51147686	1.231350516	0.190866661	6.451365095	1.55e-09	0.346063404453677
336	C1S	1175.061136	1.420151712	0.214802429	6.611432272	5.92e-10	0.341482235812635
337	C2	12.28420837	1.093711743	0.229992927	4.755414688	1.2e-05	0.415567785665212
338	C20orf166-AS1	2.982332834	1.362498477	0.417923385	3.260163286	0.003640585	0.0828036378674281
339	C20orf203	30.79587621	-1.389435108	0.194088671	-7.158764604	1.78e-11	-0.311554925646714
340	C21orf128	12.10637915	-1.712118572	0.396350476	-4.319708632	7.89e-05	-0.251457252783893
341	C2CD4A	8.840926846	1.5104603	0.291379584	5.183823377	1.6e-06	0.130640994424316
342	C2orf66	15.78634973	1.002463482	0.239895687	4.178747419	0.000139674	0.414149016696863
343	C2orf82	450.609754	-2.255937953	0.266006569	-8.480760298	1.29e-15	-0.302271357554605
344	C2orf88	641.0884501	-1.039851943	0.178993085	-5.809453175	6.26e-08	-0.279957588814762
345	C3orf36	2.625803417	1.246553931	0.339332732	3.673544621	0.000926534	0.112200420851125
346	C3orf52	18.3828345	1.085337146	0.299975283	3.618088577	0.00112513	0.280923439353913
347	C3orf55	6.673444265	1.040730657	0.405221299	2.568301964	0.025508273	0.120506199668101
348	C4orf6	6.101164529	1.490997362	0.311835182	4.781363519	1.07e-05	0.234594212690106
349	C5orf34	60.99543969	1.049282776	0.121793543	8.615257825	4.5e-16	0.51800207556238
350	C6orf123	6.467154411	1.482497713	0.285116505	5.199620806	1.48e-06	0.224140522826692
351	C6orf132	14.01068244	1.023070951	0.350834425	2.916107655	0.010093113	0.12849996305745
352	C6orf141	101.3178726	2.103354228	0.325682987	6.458287078	1.49e-09	0.382703018734161
353	C7orf41	9512.233914	-1.262116998	0.192213269	-6.566232433	7.81e-10	-0.446276012064205
354	C8orf12	13.03097385	-1.170860345	0.245312623	-4.772931496	1.11e-05	-0.268545445687019
355	C8orf22	11.28738236	1.318347968	0.424896321	3.102752139	0.005891694	0.123168285605463
356	C8orf4	624.5802423	1.544253365	0.229175128	6.738311359	2.67e-10	0.425486698279005
357	C8orf44-SGK3	0.616550011	-1.114939761	0.37857887	-2.945066007	0.009303458	-0.0696613877374011
358	C8orf46	2256.653559	-1.130883763	0.156939556	-7.20585548	1.3e-11	-0.478482914159136
359	C8orf48	33.3101445	1.009929111	0.149693078	6.746665413	2.53e-10	0.37598028030572
360	C9orf129	24.23256646	-1.161160307	0.228270985	-5.086762588	2.57e-06	-0.343987522200099
361	C9orf131	27.67027905	1.061934088	0.302463824	3.510945786	0.001620805	0.0178706789880344
362	C9orf64	218.0525349	1.195576896	0.163534731	7.310843914	6.42e-12	0.462648089933472
363	CA11	1166.497275	-1.269461194	0.212728652	-5.967513936	2.59e-08	-0.340287894685866
364	CA12	1335.982715	1.437165365	0.239128391	6.01001561	2.04e-08	0.247639819389769
365	CA3	282.9319473	2.899289358	0.34621332	8.374286005	2.91e-15	0.464067170444796
366	CA4	137.0461166	-1.278308582	0.212745865	-6.008617743	2.06e-08	-0.445017146267158
367	CA9	136.4947463	2.318173913	0.316515802	7.324038476	5.89e-12	0.356878645593471
368	CAB39L	803.388903	-1.129222629	0.117195161	-9.635403167	1e-19	-0.456040962760476
369	CABLES1	482.4438666	-1.213348006	0.196536374	-6.173656227	8e-09	-0.270894043635023
370	CABP1	360.3317983	-2.521618474	0.228257181	-11.04726897	1.31e-25	-0.405123338117912
371	CABP4	29.93831882	1.113715808	0.193866649	5.744751945	8.89e-08	0.438713239334899
372	CACNA1B	262.5049313	-1.183733167	0.302135195	-3.917892342	0.000383468	-0.287410923006756
373	CACNA1I	183.282695	-1.487821808	0.250622613	-5.936502655	3.09e-08	-0.42487985559124
374	CACNA2D2	162.661164	-1.240587211	0.169804967	-7.305953629	6.64e-12	-0.416191572793027
375	CACNA2D3	156.2730023	-1.51635516	0.217743873	-6.96393952	6.34e-11	-0.425997280147931
376	CACNG2	185.7156644	-2.641080009	0.311349763	-8.482678714	1.27e-15	-0.619714369431314
377	CACNG3	151.4661028	-1.845489547	0.385058623	-4.792749567	1.01e-05	-0.327045656341656
378	CACNG5	26.2942025	1.89444336	0.391398892	4.840185805	8.14e-06	0.207715035510466
379	CACNG8	637.9226052	-1.005144858	0.212743164	-4.724686977	1.37e-05	-0.279865660159931
380	CADM2	3204.272104	-1.401817302	0.212480302	-6.597398866	6.44e-10	-0.385866914784798
381	CADM2-AS1	2.153558642	-1.148871702	0.259915499	-4.420173895	5.2e-05	-0.0492339393239663
382	CAGE1	11.68800364	1.039631781	0.411220779	2.528159649	0.028158775	0.0531466753711708
383	CALD1	4493.374003	1.221297329	0.129771283	9.411152467	6.59e-19	0.529921145580643
384	CALN1	927.5860434	-2.608523248	0.285819814	-9.126460515	7.44e-18	-0.559296745239035
385	CALU	3742.212451	1.552591602	0.144578195	10.73876738	2.96e-24	0.57179591422075
386	CALY	207.4187526	-1.886345749	0.32852248	-5.74190767	9.04e-08	-0.370395800808031
387	CAMK1G	159.1046323	-1.53339156	0.299752075	-5.115532763	2.23e-06	-0.298686709626754
388	CAMK2A	2269.633148	-2.884690079	0.317607047	-9.08257579	1.07e-17	-0.35790917173967
389	CAMK2B	1188.947041	-1.016635949	0.226507951	-4.488301389	3.89e-05	-0.240423434887249
390	CAMK2G	2021.157568	-1.410044144	0.129740545	-10.86818418	8.03e-25	-0.527789660632076
391	CAMK4	531.9060161	-1.254485747	0.239732756	-5.232850803	1.26e-06	-0.390125566152953
392	CAMKK1	511.9353069	-1.147544684	0.205651039	-5.5800578	2.14e-07	-0.191512543201149
393	CAMKV	567.1615481	-1.357025196	0.279815818	-4.84970866	7.8e-06	-0.277357808907682
394	CAMSAP3	267.4068716	-1.449862418	0.225600354	-6.426685036	1.8e-09	-0.459467792904005
395	CAPG	1111.57125	1.022824269	0.204029938	5.013108752	3.65e-06	0.430645259517836
396	CAPN5	557.8199921	1.202045634	0.134485473	8.938107635	3.46e-17	0.535954221447753
397	CAPN6	8.408913331	1.644061827	0.396263569	4.148909855	0.000157322	0.184118592737352
398	CARD16	109.0570211	1.456728995	0.225465171	6.460993463	1.47e-09	0.505986465221777
399	CARNS1	1587.275675	-1.117925988	0.317576176	-3.520182154	0.00157212	-0.270053560949793
400	CASC5	207.6082311	1.336551983	0.197144109	6.779568459	2.05e-10	0.488125828298859
401	CASKIN1	780.6570376	-1.627956535	0.186186062	-8.743707879	1.63e-16	-0.506794607818439
402	CASP1	293.1170704	1.159399642	0.166692479	6.955320665	6.69e-11	0.520230148975148
403	CASP4	308.532564	1.198254804	0.19650165	6.09793761	1.24e-08	0.498094232506734
404	CASP5	15.25048044	1.260179255	0.236575298	5.326757551	7.89e-07	0.250721909654931
405	CASQ1	250.888363	-1.100273023	0.159457826	-6.900087939	9.5e-11	-0.441892232310783
406	CATSPERB	16.46358992	1.121734236	0.424035225	2.645379839	0.020993621	0.187391810504368
407	CAV1	1270.339932	1.690386775	0.218440879	7.738417744	3.22e-13	0.444741919267041
408	CAV2	427.6355319	1.662931125	0.178291447	9.327038128	1.38e-18	0.451792409773947
409	CBFA2T3	96.61333413	-1.319382815	0.184795652	-7.13968539	2.01e-11	-0.379268106051372
410	CBLN2	149.6435029	-1.704665672	0.333787637	-5.107036581	2.32e-06	-0.340690492841249
411	CBS	2599.661887	-1.00057047	0.129997804	-7.696825958	4.34e-13	-0.295002208926023
412	CBX7	1101.285785	-1.259885416	0.143902045	-8.755159889	1.49e-16	-0.520088924976079
413	CCBL1	403.3329232	-1.050526352	0.08640351	-12.15837584	1.21e-30	-0.495073404673214
414	CCDC109B	315.5897055	1.791584056	0.186502738	9.606207796	1.3e-19	0.551433748229287
415	CCDC122	30.73504833	1.007541747	0.183131529	5.501738299	3.23e-07	0.336688059665236
416	CCDC144A	19.33330478	-1.917967227	0.275184968	-6.969738352	6.11e-11	-0.283654221951201
417	CCDC144B	61.52012201	-1.163785063	0.247389359	-4.704264841	1.51e-05	-0.201070651591387
418	CCDC168	22.76671175	1.455545872	0.355181152	4.098038038	0.000191942	0.0571255719376102
419	CCDC18	91.59578916	1.138542826	0.140845965	8.083602699	2.62e-14	0.633834892530169
420	CCDC42	4.959891466	1.133540281	0.463269602	2.446826374	0.034226054	0.0889534005335212
421	CCDC79	7.346973654	1.267351394	0.380369013	3.331899684	0.002905993	0.151211010860021
422	CCDC8	149.5065796	1.742836686	0.240119549	7.258204071	9.17e-12	0.405391683232491
423	CCDC85A	70.66626435	-1.449247769	0.225130963	-6.437354272	1.69e-09	-0.396834060861677
424	CCK	321.1650245	-1.601479996	0.384422124	-4.165941286	0.000147029	-0.349069357840635
425	CCKBR	62.6792524	-1.192145344	0.350715634	-3.399179357	0.002340406	-0.226463421845166
426	CCL2	1249.320545	1.26506705	0.303483608	4.168485596	0.000145571	0.320957842968779
427	CCL20	23.9361812	1.910735793	0.385309442	4.958964367	4.71e-06	0.193284905065749
428	CCL26	3.89253756	1.315178168	0.290826946	4.522201904	3.36e-05	0.261864308420435
429	CCL3L1	54.74583041	-1.123210873	0.304297427	-3.691161257	0.000870765	-0.149474483698587
430	CCL3L3	4.038928351	-1.112037913	0.402673048	-2.761639795	0.015468909	-0.146505933115711
431	CCNA2	213.9624565	1.184594478	0.195455804	6.060676903	1.54e-08	0.566620344307218
432	CCNB1	411.2651659	1.619260041	0.169840402	9.534009683	2.38e-19	0.635113504148686
433	CCNB2	208.9846769	1.649032724	0.215695729	7.645180219	6.28e-13	0.58083492420271
434	CCR2	27.31740699	1.339922051	0.267744477	5.004480643	3.8e-06	0.26731711446722
435	CCR4	11.2350379	1.20586195	0.33482465	3.601473039	0.001192248	0.192516267399128
436	CCR5	112.235202	1.516746474	0.225902737	6.714157136	3.12e-10	0.402731488676117
437	CCR7	21.51490481	1.17844296	0.241811265	4.873399755	7.01e-06	0.231762072461654
438	CCT7P2	11.72092635	-2.240539671	0.275517733	-8.132106935	1.82e-14	-0.446106479612412
439	CD101	61.75509373	1.02966787	0.188809745	5.453467827	4.15e-07	0.418583954112531
440	CD109	378.9861987	1.080012227	0.191143059	5.650282203	1.48e-07	0.396503489459043
441	CD14	1938.966366	1.253056676	0.225957997	5.545529215	2.56e-07	0.40364590443285
442	CD151	1717.23319	1.177332998	0.136364384	8.633727961	3.89e-16	0.527003863930729
443	CD163	2239.929503	1.307116654	0.29631108	4.411298609	5.4e-05	0.349508512084917
444	CD19	11.31048435	1.093564022	0.266709849	4.100201116	0.000190401	0.133849613482624
445	CD1C	14.79685006	1.31386711	0.321127433	4.091419717	0.000197023	0.141083826544881
446	CD1E	12.19318402	1.290217604	0.385709304	3.345051807	0.002791559	0.122802751619277
447	CD2	45.56923309	1.056617964	0.265272824	3.983136861	0.00029964	0.302359117922139
448	CD207	6.771885722	-1.124021861	0.240703769	-4.669731043	1.76e-05	-0.141476266829157
449	CD248	536.870364	1.762090214	0.268327844	6.566930176	7.79e-10	0.481406148768298
450	CD274	107.1358648	1.490510753	0.18707783	7.967329716	6.15e-14	0.294281314859864
451	CD276	1706.84759	1.306646185	0.141992769	9.202202292	3.98e-18	0.571351738711701
452	CD300E	52.02458277	1.997927337	0.341023628	5.858618497	4.77e-08	0.175038319236536
453	CD300LG	46.85003363	-1.865497669	0.333741455	-5.589649237	2.04e-07	-0.399790991597356
454	CD36	125.9139962	1.190494209	0.239863658	4.963212104	4.61e-06	0.28934147075191
455	CD38	1113.443289	-1.309182187	0.217805861	-6.010775741	2.04e-08	-0.280242230201585
456	CD3G	14.11015633	1.017729957	0.245517092	4.145250936	0.000159523	0.284716072523956
457	CD44	5970.992414	1.32189132	0.208653304	6.335348144	3.1e-09	0.417495026882633
458	CD58	156.6123832	1.267930703	0.163724434	7.744297382	3.1e-13	0.522065413118113
459	CD63	8231.088166	1.0252087	0.123919383	8.273190809	6.26e-15	0.489436837719752
460	CD69	62.46146732	1.400491097	0.239358124	5.85102805	4.97e-08	0.316782547379621
461	CD70	20.80977251	2.702124952	0.400896403	6.740207526	2.64e-10	0.254088915549671
462	CD80	13.2062851	1.205634172	0.292978304	4.11509711	0.000179854	0.237903721269228
463	CD8B	11.16354368	1.223563658	0.252000235	4.855406805	7.6e-06	0.199806225395018
464	CD8BP	5.447854914	-2.128049702	0.287059221	-7.413277623	3.2e-12	-0.483995437093189
465	CD93	1161.316251	1.282944813	0.225039864	5.700966897	1.13e-07	0.484349959307551
466	CD97	436.5786084	1.261505197	0.147693683	8.541361909	8.08e-16	0.463992663489726
467	CDC20	290.364126	1.712554311	0.2160199	7.927761812	8.24e-14	0.61630266169916
468	CDC25A	146.0107199	1.166104433	0.155209397	7.513104582	1.6e-12	0.461383141447011
469	CDC25C	58.48561307	1.32096309	0.209893625	6.293488365	3.98e-09	0.535867917884019
470	CDC42EP5	19.77987441	1.413679266	0.249201421	5.672837911	1.31e-07	0.391683408395797
471	CDC45	133.1144924	1.384065607	0.193630326	7.147979539	1.91e-11	0.504531499247358
472	CDC6	157.520594	1.625664307	0.156777362	10.36925413	1.13e-22	0.593307517558641
473	CDC7	354.9141173	1.181352432	0.115847534	10.1974759	5.89e-22	0.562345432821781
474	CDCA2	90.71300168	1.836766664	0.197241036	9.312294737	1.56e-18	0.566542958273757
475	CDCA3	53.27817652	1.157845836	0.189180782	6.120314262	1.09e-08	0.504459137654114
476	CDCA4	115.6725193	1.043270804	0.13762167	7.58071609	1e-12	0.573290822509419
477	CDCA5	310.8916117	1.198640191	0.155738603	7.696487373	4.35e-13	0.500065660512511
478	CDCA7L	461.6363496	1.461195358	0.152213295	9.599656572	1.38e-19	0.545306802546355
479	CDCA8	174.0702313	1.691421015	0.199019659	8.498763489	1.12e-15	0.630957243220245
480	CDCP1	156.6328416	1.334915749	0.21965334	6.077375151	1.39e-08	0.332424219676853
481	CDH18	155.9720745	-1.612815377	0.29370812	-5.491218214	3.41e-07	-0.407842974766866
482	CDH20	992.7591048	-1.519689487	0.184667385	-8.229333464	8.74e-15	-0.44592613890969
483	CDH22	226.2930348	-1.600641805	0.242025958	-6.613512941	5.84e-10	-0.452178805006668
484	CDH3	125.7695267	1.019082839	0.198159509	5.142740035	1.95e-06	0.293399914383327
485	CDH6	549.6350691	1.246289638	0.131495762	9.47779323	3.85e-19	0.364367851548235
486	CDH9	47.30712895	-1.373346288	0.340160353	-4.03734967	0.000243797	-0.338390070845472
487	CDHR1	717.5180368	-1.915499639	0.22345333	-8.572258196	6.34e-16	-0.474788265286565
488	CDK1	350.7392247	1.532598135	0.20013531	7.657809772	5.76e-13	0.518291118897628
489	CDK2	293.7052365	1.348902669	0.136505318	9.88168587	1.07e-20	0.617533138585753
490	CDK4	2277.712408	1.784265029	0.237161071	7.523431325	1.5e-12	0.402117303176469
491	CDK5R2	326.0684408	-1.592787016	0.236819457	-6.725743901	2.9e-10	-0.39048482012083
492	CDK6	1430.58578	1.12525861	0.161046484	6.987166591	5.47e-11	0.407357664348451
493	CDKN2A	473.113084	1.495396705	0.311036129	4.807791008	9.45e-06	0.0406930651557362
494	CDKN2C	902.1235223	1.528233328	0.163081771	9.370963506	9.41e-19	0.494314038046491
495	CDKN3	106.1809993	1.413422027	0.17261621	8.188234624	1.19e-14	0.573380672371579
496	CDR1	938.2356504	-1.65477137	0.264930222	-6.246064939	5.23e-09	-0.484233128256106
497	CEACAM3	1.895715969	1.402911135	0.40112855	3.497410334	0.001696051	0.0592512506339417
498	CECR2	528.2579205	-1.003826062	0.144720777	-6.936295424	7.55e-11	-0.326557998210188
499	CELF2-AS1	17.66396273	-1.118102787	0.164374113	-6.802182921	1.77e-10	-0.263515655383659
500	CELF3	942.4998035	-1.327364903	0.240377904	-5.521992159	2.9e-07	-0.38989950327723
501	CELF4	563.2054209	-1.858711363	0.279916153	-6.640243318	4.97e-10	-0.384941780560764
502	CELF5	571.4484163	-1.031600599	0.235456616	-4.381276753	6.12e-05	-0.30427789221573
503	CELSR1	249.327256	1.186179509	0.253240424	4.684005389	1.65e-05	0.401680441592255
504	CEND1	981.8238426	-1.176244868	0.161158064	-7.298703151	6.98e-12	-0.372586899515776
505	CENPA	68.65315514	1.775586066	0.22154119	8.014699504	4.34e-14	0.601859560687877
506	CENPE	243.0568301	1.650012822	0.19417586	8.497517754	1.13e-15	0.548502806392753
507	CENPF	1140.942029	1.669708797	0.20782579	8.034175137	3.76e-14	0.607605873717053
508	CENPH	180.5069761	1.160339624	0.1464381	7.923754994	8.49e-14	0.551008369995742
509	CENPI	78.47533294	1.266694714	0.158560995	7.988690504	5.25e-14	0.518112118698262
510	CENPK	116.850909	1.648139297	0.18080951	9.115335225	8.15e-18	0.607811087456832
511	CENPM	77.26840895	1.103471445	0.166707059	6.619224467	5.65e-10	0.496312421039853
512	CENPW	53.04687506	1.302241055	0.171517994	7.592445675	9.18e-13	0.570835777836395
513	CEP55	139.7721862	1.640124904	0.226630043	7.2370145	1.06e-11	0.603847705294524
514	CER1	7.044058751	1.471640539	0.437866427	3.360934861	0.002651678	0.141809272789156
515	CES1	32.82716008	1.429963433	0.29142448	4.90680616	6e-06	0.158454618465762
516	CES4A	167.8740049	-1.027622468	0.218521287	-4.702619507	1.52e-05	-0.268824113562514
517	CFH	534.2458085	1.303070802	0.194600348	6.696138083	3.5e-10	0.360858828360492
518	CFHR1	2.243965722	1.771036928	0.367930379	4.813510998	9.21e-06	0.239162817761134
519	CFI	855.8255845	1.790146255	0.226651824	7.898221272	1.03e-13	0.48585020084433
520	CHADL	582.3560794	-1.183764209	0.205704925	-5.754671206	8.43e-08	-0.41206879648296
521	CHAF1B	155.9791309	1.442912231	0.163367175	8.832326491	8.06e-17	0.578098330920474
522	CHD5	733.4062719	-1.503358328	0.285961811	-5.257199636	1.12e-06	-0.326185962796764
523	CHEK1	251.1512524	1.225934417	0.12165346	10.07726718	1.73e-21	0.593034852200178
524	CHEK2	113.2501791	1.117060881	0.141862316	7.874260859	1.22e-13	0.594606094178598
525	CHGA	1158.567158	-2.697673612	0.322196319	-8.372763605	2.94e-15	-0.475964340450337
526	CHGB	1571.524251	-2.021396268	0.240170689	-8.416498588	2.09e-15	-0.456708450966354
527	CHI3L1	36945.93781	2.851532317	0.414791828	6.874610645	1.12e-10	0.494442524994667
528	CHI3L2	2380.448564	2.124082835	0.328332301	6.46930817	1.4e-09	0.402362369444313
529	CHN1	2605.719168	-1.174932664	0.195730453	-6.002809699	2.12e-08	-0.22665664165696
530	CHODL	65.96413858	2.107905107	0.249199473	8.458706128	1.53e-15	0.221903414952183
531	CHPF2	934.2670968	1.139857702	0.110233054	10.34043472	1.49e-22	0.600239178000584
532	CHRDL2	49.91970854	1.459209087	0.328485206	4.442236854	4.73e-05	0.271777498577976
533	CHRM1	160.6547699	-1.930253586	0.317693531	-6.07583534	1.41e-08	-0.417223444543434
534	CHRM4	57.82650192	-1.320797462	0.215544665	-6.127720505	1.04e-08	-0.387644392732744
535	CHRNA1	61.1942462	1.475604821	0.296541625	4.976046189	4.35e-06	0.249961449515286
536	CHRNA4	262.4948164	-1.294762231	0.284935211	-4.544058369	3.06e-05	-0.4080119068478
537	CHRNA5	8.905883774	1.63282517	0.20047983	8.144585768	1.65e-14	0.430302001895489
538	CHRNA6	15.35560276	1.275163263	0.297800301	4.281940813	9.21e-05	0.243580849064435
539	CHRNA7	37.62149656	-1.423639923	0.198900381	-7.157552522	1.8e-11	-0.358234884858415
540	CHRNA9	123.694192	3.653051516	0.368337563	9.917673024	7.87e-21	0.456803363501791
541	CHRNB2	374.5284967	-1.221262919	0.220257097	-5.544715403	2.57e-07	-0.390097059744407
542	CHRNB4	12.79218443	1.408149282	0.372777067	3.777456841	0.000640231	0.186126163858282
543	CHRND	16.13527298	1.244806858	0.439195951	2.834285824	0.012712146	0.0950177363412643
544	CHST15	1231.493336	-1.012721668	0.114513232	-8.84370872	7.36e-17	-0.383049452266211
545	CHST2	978.0435856	1.178551927	0.156299747	7.540331643	1.33e-12	0.448919975261906
546	CHSY3	81.77387152	1.351382258	0.188449085	7.171073579	1.64e-11	0.367424010840649
547	CILP2	26.38956694	1.043225662	0.254598318	4.097535562	0.000192285	0.125163907563125
548	CISH	70.91683285	1.288455466	0.187707056	6.86418236	1.19e-10	0.429275114763099
549	CIT	1514.150832	-1.046498305	0.130191226	-8.038163057	3.67e-14	-0.356867715675088
550	CITED1	137.9064393	1.429398262	0.193802968	7.375523063	4.16e-12	0.372196941157778
551	CKAP2L	172.5961432	1.449940517	0.21247048	6.824197505	1.54e-10	0.514318586365758
552	CKMT1A	52.46464933	-1.55906906	0.286874946	-5.434664408	4.56e-07	-0.436755747637205
553	CKMT1B	88.09072363	-1.679144191	0.267896354	-6.267887431	4.63e-09	-0.443156706627642
554	CKS2	253.6844474	1.193608076	0.160092376	7.455745892	2.37e-12	0.507688336891009
555	CLCF1	107.0810942	1.936667255	0.270683486	7.154729981	1.83e-11	0.418073919602472
556	CLDN1	68.67532131	1.113871509	0.228091575	4.883439946	6.69e-06	0.275025407710601
557	CLDN14	3.32003537	1.264376489	0.347479093	3.638712411	0.001047955	0.139773375074492
558	CLDN23	2.732646162	1.525745941	0.290702593	5.248477226	1.16e-06	0.274593451021502
559	CLEC12A	31.84093017	1.150125465	0.29103437	3.95185443	0.000337427	0.314889241547776
560	CLEC17A	33.78826448	1.375498686	0.269895903	5.096404473	2.45e-06	0.25782175324694
561	CLEC18B	106.3368161	1.388824987	0.231706666	5.993893097	2.24e-08	0.526885815691496
562	CLEC18C	6.835364736	1.090060048	0.30349957	3.591636224	0.001232995	0.354637373783393
563	CLEC2L	70.71358836	-1.306763515	0.332939759	-3.924924796	0.000373357	-0.325226612783597
564	CLEC4F	6.191770791	-2.024531822	0.24972755	-8.106962257	2.21e-14	-0.409019557005573
565	CLEC5A	11.15806386	2.084101714	0.438511753	4.752670139	1.21e-05	0.361278468500058
566	CLIC1	1183.93017	1.577013228	0.201942861	7.809205127	1.96e-13	0.555362574921764
567	CLIC4	7678.571597	1.124437845	0.112344711	10.00881867	3.31e-21	0.538164822266821
568	CLIC6	31.87023715	1.715632564	0.298661717	5.744400651	8.91e-08	0.24565250011725
569	CLMP	47.96348615	1.233145479	0.213420149	5.778018083	7.43e-08	0.255689243496024
570	CLSPN	132.2741528	1.796094405	0.202817499	8.85571716	6.71e-17	0.584484409675136
571	CLVS1	94.46507374	-1.270054376	0.227446934	-5.583959091	2.1e-07	-0.374373523171652
572	CLVS2	463.5446236	-1.7347225	0.251619914	-6.894217844	9.86e-11	-0.385236560557511
573	CMTM4	1794.555987	-1.031271569	0.130470105	-7.904274858	9.82e-14	-0.451726993294851
574	CMTM5	710.2721783	-1.05846866	0.186357068	-5.679788123	1.26e-07	-0.394153416913165
575	CMYA5	385.7169379	1.154073569	0.242771788	4.7537384	1.21e-05	0.274609747911136
576	CNIH3	407.209317	1.076497262	0.163356385	6.589869514	6.75e-10	0.26291488039318
577	CNN2	480.8331228	1.217532716	0.212800147	5.721484378	1.01e-07	0.386078346152711
578	CNN3	8195.072611	1.011216555	0.113300348	8.925096645	3.84e-17	0.5532571554666
579	CNNM1	151.7467512	-1.650831022	0.280704775	-5.881022229	4.2e-08	-0.401742110053896
580	CNPY1	35.26090332	1.176346609	0.289147156	4.068331938	0.000216048	0.292834021408658
581	CNR1	1139.436924	1.075503064	0.187447969	5.737608531	9.25e-08	0.297137475492581
582	CNRIP1	1221.143634	-1.073625825	0.116886389	-9.185208215	4.6e-18	-0.464089149332455
583	CNTFR	1054.938059	-1.157192631	0.181253771	-6.384378229	2.31e-09	-0.358062652329616
584	CNTNAP2	913.542087	-1.606065573	0.256471731	-6.262154374	4.78e-09	-0.439953419806635
585	CNTNAP3B	40.56763489	1.308902284	0.204374118	6.4044425	2.05e-09	0.317231844775434
586	CNTNAP5	124.6991813	-1.103961357	0.262295292	-4.208849296	0.000124055	-0.301925479427307
587	COCH	27.08801209	1.278549764	0.238054325	5.370831914	6.32e-07	0.211950441754708
588	COL11A1	725.7577389	1.875806088	0.231793961	8.092558076	2.46e-14	0.501752440745197
589	COL12A1	561.7510833	1.688052518	0.233885968	7.217416802	1.21e-11	0.373577683239122
590	COL13A1	96.05018917	1.548166073	0.264691275	5.848950161	5.02e-08	0.330350186866709
591	COL14A1	353.3336787	1.6201512	0.215275172	7.525954748	1.47e-12	0.338782565317436
592	COL15A1	299.4264038	1.283997866	0.269217676	4.769366881	1.12e-05	0.376398501031187
593	COL18A1	1966.577345	1.10159354	0.178978824	6.154881998	8.94e-09	0.392308727821598
594	COL1A1	11591.29837	2.272359895	0.384059764	5.916683054	3.45e-08	0.452777216107502
595	COL1A2	9834.230073	2.805647303	0.308935024	9.08167442	1.07e-17	0.47964690739583
596	COL2A1	78.43659892	1.588709275	0.343583934	4.623933541	2.16e-05	0.206256236488051
597	COL3A1	9275.272841	3.445872062	0.34612947	9.955442569	5.45e-21	0.500108391758509
598	COL4A1	8341.949549	2.089715258	0.275991663	7.5716608	1.06e-12	0.545386580376666
599	COL4A2	7146.222264	1.854069058	0.259115917	7.155365373	1.82e-11	0.540008930372679
600	COL5A1	1719.830526	1.99479292	0.308765881	6.460535455	1.47e-09	0.451430368803413
601	COL5A2	2403.315126	2.201509437	0.23644036	9.311056028	1.57e-18	0.542956953520592
602	COL6A1	7526.996763	1.192877262	0.194301785	6.139301606	9.77e-09	0.400637666325688
603	COL6A2	4900.164741	1.697062877	0.314935123	5.388611037	5.76e-07	0.494236733769883
604	COL6A3	2061.837213	3.100241244	0.334063051	9.280407504	2.06e-18	0.396440435227045
605	COL8A1	725.4056928	2.320294546	0.357959741	6.481998617	1.3e-09	0.434522376504711
606	COL8A2	260.2099759	1.228262869	0.209287586	5.868780336	4.51e-08	0.383623718506227
607	COL9A3	931.4334492	1.545487839	0.215969821	7.1560361	1.81e-11	0.378708795936776
608	COLCA1	82.55488959	-1.20442732	0.265412273	-4.537948851	3.14e-05	-0.123859629180863
609	COLEC10	6.505127921	1.23625344	0.285840534	4.324975965	7.72e-05	0.147052229939728
610	COMP	18.48431576	1.35742053	0.467385893	2.904282199	0.010436764	0.134236360386785
611	CORO6	227.6302221	-1.819676207	0.169222416	-10.75316292	2.6e-24	-0.552995781410933
612	CP	848.8375124	1.479683317	0.291385698	5.078091784	2.67e-06	0.347354610032492
613	CPA4	45.29381737	1.845518009	0.259340625	7.116193274	2.34e-11	0.348274135422486
614	CPA6	11.66361264	1.083005077	0.381182099	2.84117507	0.012472046	0.171140599469644
615	CPB2-AS1	79.10821791	-1.250818611	0.149481954	-8.367689756	3.05e-15	-0.448765029637946
616	CPE	20494.49191	-1.478056614	0.156964463	-9.41650474	6.36e-19	-0.510004918264774
617	CPEB3	355.9738224	-1.42326245	0.147207399	-9.668416509	7.33e-20	-0.519100684260045
618	CPLX1	891.6644313	-1.945692842	0.242114088	-8.036264476	3.72e-14	-0.482291730271387
619	CPLX2	2969.767495	-2.033606463	0.329110445	-6.179100334	7.75e-09	-0.475756829311927
620	CPNE5	950.1971433	-1.428189412	0.18279469	-7.813079306	1.9e-13	-0.484334165224097
621	CPNE6	299.1500364	-1.260587803	0.304474443	-4.140208911	0.000162771	-0.283031765314572
622	CPNE9	53.62468514	-1.178236964	0.253181597	-4.653722766	1.89e-05	-0.320374543619787
623	CRABP1	56.34743899	1.516280241	0.368131481	4.118855134	0.00017713	0.198610419915251
624	CRABP2	104.1345511	1.107298941	0.198619312	5.574981263	2.19e-07	0.357672709057549
625	CREG2	624.3190627	-1.886383785	0.333534206	-5.655743104	1.43e-07	-0.286439531517719
626	CRHR1	56.04123118	-1.13104196	0.188255187	-6.008025467	2.06e-08	-0.371042659387134
627	CRLF1	532.7459565	-2.658568768	0.290789322	-9.142594186	6.55e-18	-0.479959717001679
628	CRNDE	133.6876253	1.170039129	0.287521915	4.069391129	0.00021523	0.543430873604593
629	CROT	535.0955765	1.041252283	0.116499352	8.937837583	3.46e-17	0.500694969794251
630	CRTAC1	781.7037907	-1.936919394	0.233220746	-8.305090459	4.93e-15	-0.525824691097931
631	CRTAM	13.10574769	1.212026146	0.275269992	4.403044936	5.59e-05	0.219354771544348
632	CRY2	1320.580627	-1.382071084	0.106588177	-12.96645765	9.71e-35	-0.60197022723639
633	CRYM	248.8904239	-1.245301939	0.354040956	-3.517395144	0.001586581	-0.196552043484506
634	CRYZ	486.8312387	1.076580836	0.106072114	10.14951803	9.05e-22	0.603088306899879
635	CSDC2	844.4832304	-2.483021152	0.214263242	-11.58864734	5.27e-28	-0.516411534909168
636	CSF3	13.2866869	1.584081539	0.42142825	3.758840422	0.000684854	0.0650577420797416
637	CSMD1	529.5280499	-1.252244079	0.197484768	-6.340965388	3.01e-09	-0.326579984521146
638	CSMD3	605.3247107	-2.083372701	0.257171863	-8.101091137	2.31e-14	-0.536229708373672
639	CSPG4P13	8.925198915	1.260032927	0.245033725	5.142283697	1.96e-06	0.180552422210067
640	CST1	6.15598869	1.059538815	0.422979406	2.50494185	0.029750669	0.160021174785261
641	CST6	3.836723803	1.324891977	0.371424094	3.567059857	0.001341794	0.181803679570438
642	CSTA	39.82365999	1.165580869	0.273966823	4.254459928	0.000103257	0.364442096203356
643	CTA-212D2.2	8.322371963	-1.186122647	0.164402895	-7.214730896	1.23e-11	-0.323493812283762
644	CTA-223H9.9	5.344025705	-1.648968809	0.210012704	-7.851757423	1.43e-13	-0.252244138386413
645	CTA-246H3.12	3.572916436	-1.27604701	0.224562958	-5.682357498	1.24e-07	-0.177646077236226
646	CTA-268H5.14	6.12735728	-1.770942941	0.207838692	-8.520756784	9.44e-16	-0.443754782238361
647	CTA-390C10.9	2.558496315	-1.485835677	0.252536138	-5.883655668	4.14e-08	-0.227139615035818
648	CTA-407F11.6	7.94871481	-1.056276952	0.244447133	-4.321085454	7.85e-05	-0.100596940926158
649	CTA-796E4.4	7.215913372	-2.10466703	0.26911471	-7.820706019	1.79e-13	-0.25085695699588
650	CTB-113P19.1	3.453618571	-1.32303475	0.228009713	-5.802536806	6.5e-08	-0.148720184972403
651	CTB-113P19.4	4.407944031	-1.123925015	0.222138527	-5.059568156	2.92e-06	-0.24507185606157
652	CTB-119C2.1	31.27848558	-1.058398375	0.153790443	-6.88208159	1.07e-10	-0.378973867836188
653	CTB-12O2.1	9.704812976	-1.102301937	0.212189442	-5.194895301	1.52e-06	-0.317833542070315
654	CTB-175P5.4	29.70991247	1.399595828	0.262223772	5.337410165	7.48e-07	0.377137614079012
655	CTB-178M22.2	19.30029547	-1.077249822	0.192549723	-5.594657866	1.99e-07	-0.310968777608202
656	CTB-1I21.1	16.26466315	-2.712511785	0.376160441	-7.211050103	1.26e-11	-0.450145858592219
657	CTB-43E15.4	25.80122761	-1.389136774	0.274122099	-5.067584038	2.81e-06	-0.310378854192322
658	CTB-50L17.14	1.525335131	-1.243411512	0.381177463	-3.262027881	0.003620353	0.00405212754403715
659	CTC-203F4.2	61.79640469	-1.097808595	0.14143704	-7.761818218	2.73e-13	-0.396551267214839
660	CTC-325H20.7	10.41697799	-1.056454542	0.148685788	-7.105282605	2.52e-11	-0.22829560229505
661	CTC-338M12.6	3.581846894	-1.067836892	0.251331294	-4.248722367	0.000105681	-0.0577984875321934
662	CTC-360G5.1	53.76856293	1.507926965	0.240157387	6.278911445	4.33e-09	0.408188548782093
663	CTC-360G5.9	17.72493517	1.186307989	0.183236546	6.474188781	1.36e-09	0.460054816370083
664	CTC-429C10.2	1.332489515	1.230558888	0.27107032	4.539629753	3.12e-05	0.0871882279753269
665	CTC-458G6.2	14.97988673	-2.264308674	0.272148807	-8.320112438	4.39e-15	-0.402885369823149
666	CTC-471C19.1	6.778740027	-1.357373982	0.324047368	-4.18881347	0.000134067	-0.233327014073492
667	CTC-525D6.1	27.58076423	-1.257396452	0.273774631	-4.592815809	2.48e-05	-0.272356270266004
668	CTC-548K16.1	6.071093685	1.843956849	0.342901098	5.377518074	6.11e-07	0.392335726808213
669	CTC-559E9.4	2.170331068	-1.021589682	0.204533975	-4.994718767	3.98e-06	-0.0227445138520256
670	CTC-563A5.2	2.611621464	-1.176195839	0.195590422	-6.013565638	2.01e-08	-0.231552522467468
671	CTD-2008P7.1	2.937999022	-1.096695472	0.231354389	-4.740327061	1.28e-05	-0.256144658097578
672	CTD-2023N9.3	12.98516063	-2.781277016	0.418069332	-6.652669322	4.58e-10	-0.248012371125849
673	CTD-2049O4.1	14.91239131	-1.013619606	0.279206618	-3.630356663	0.001079136	-0.213695160766644
674	CTD-2054N24.2	7.552077976	1.208603007	0.237270689	5.093772908	2.48e-06	0.22100266202383
675	CTD-2078B5.2	2.110201381	1.153364849	0.327441582	3.522353033	0.001560632	0.314932935139765
676	CTD-2081K17.2	65.72305327	-1.860324744	0.353419039	-5.263793226	1.08e-06	-0.398882726242738
677	CTD-2114J12.1	2.498685428	1.286440683	0.358104503	3.592361095	0.001229955	0.13850982278884
678	CTD-2127H9.1	8.958164287	1.359803342	0.238172927	5.70931112	1.08e-07	0.367711165170572
679	CTD-2130F23.2	2.67507945	-1.622651478	0.277269625	-5.852251141	4.93e-08	-0.222932019935618
680	CTD-2170G1.2	3.206700905	-1.784521837	0.293975675	-6.070304422	1.45e-08	-0.312553618037373
681	CTD-2171N6.1	3.036533478	2.388955258	0.357498995	6.682411108	3.81e-10	0.281522938992367
682	CTD-2184D3.6	10.34545607	-1.012002251	0.233304079	-4.337696343	7.33e-05	-0.105136509512598
683	CTD-2210P24.4	21.97458355	-1.155183205	0.201249576	-5.740052848	9.12e-08	-0.411418390187909
684	CTD-2227E11.1	5.195798585	1.56229399	0.342916949	4.555896098	2.91e-05	0.356526604223153
685	CTD-2231H16.1	3.677512881	1.182053902	0.360221156	3.281467187	0.003406542	0.167725692918209
686	CTD-2246P4.1	2.972861769	-1.378590982	0.229656612	-6.002836022	2.12e-08	-0.0318529318476077
687	CTD-2267D19.6	5.742403871	1.731319924	0.200119448	8.651432628	3.38e-16	0.445358745599077
688	CTD-2296D1.2	3.822887317	-1.225617173	0.349411832	-3.507657897	0.001637983	-0.171746360001081
689	CTD-2316B1.1	9.712273843	1.757839178	0.386497461	4.548126071	3.01e-05	0.228412121748534
690	CTD-2328D6.1	6.786508992	-1.547883846	0.30406482	-5.090637736	2.52e-06	-0.0635969759708448
691	CTD-2339F6.1	279.1129102	-2.635351349	0.412893718	-6.382638519	2.34e-09	-0.243735380646354
692	CTD-2349P21.5	4.585683695	-1.105388897	0.221256566	-4.995959742	3.96e-06	-0.0659542124436746
693	CTD-2377O17.1	37.27963549	-1.012822611	0.16746961	-6.047799416	1.65e-08	-0.433163827494691
694	CTD-2380F24.1	18.22916565	-2.361010551	0.248449696	-9.502972197	3.11e-19	-0.520969684080259
695	CTD-2510F5.4	26.46177617	1.13207264	0.162135188	6.982276066	5.63e-11	0.386590654620728
696	CTD-2515A14.1	3.819134651	-1.162615885	0.181510471	-6.405227617	2.04e-09	-0.105487398537625
697	CTD-2517M22.14	9.315580802	-1.103502103	0.174127099	-6.337336985	3.07e-09	-0.269117877854351
698	CTD-2541M15.3	42.12914761	-1.00183812	0.127815121	-7.838181493	1.59e-13	-0.405545019049919
699	CTD-2545M3.8	34.43684391	-1.134703408	0.172119746	-6.592523147	6.64e-10	-0.359815333485777
700	CTD-2555A7.2	14.73609849	-1.095200531	0.259558382	-4.219476647	0.000118863	-0.317855360458052
701	CTD-2561B21.11	9.092057517	-1.013528829	0.162223393	-6.247735352	5.19e-09	-0.34451756442537
702	CTD-2562J17.7	192.4055627	-1.263412569	0.188821239	-6.691051167	3.61e-10	-0.337209852186969
703	CTD-2575K13.6	3.768787914	-1.203086847	0.232947322	-5.164630519	1.76e-06	-0.128749094041285
704	CTD-2589H19.4	6.367144215	-1.283313276	0.231100978	-5.553041307	2.46e-07	-0.285993969614582
705	CTD-2631K10.1	1.802738604	-1.057784197	0.248502308	-4.256637308	0.000102355	-0.168819008732306
706	CTD-2651B20.3	3.611395133	-1.037009853	0.250348459	-4.142265767	0.000161423	-0.1755171002627
707	CTD-3076O17.1	1.492795301	-1.164990273	0.316793904	-3.677439045	0.000914086	-0.0811991802575626
708	CTD-3099C6.9	26.69959372	1.001058491	0.153292318	6.530389161	9.69e-10	0.409236291693762
709	CTD-3110H11.1	19.18390325	-1.03654827	0.169234992	-6.124905132	1.06e-08	-0.109239862946183
710	CTD-3116E22.7	4.654081872	-1.319561782	0.199185676	-6.624782517	5.46e-10	-0.222855734039289
711	CTD-3157E16.1	31.68038354	1.028027614	0.170883012	6.01597317	1.98e-08	0.284830431725742
712	CTD-3193O13.9	538.7114573	-1.224622721	0.181619235	-6.742802973	2.59e-10	-0.360314517865541
713	CTHRC1	201.7320718	2.074653074	0.261610677	7.930307356	8.1e-14	0.511912682532585
714	CTNNA3	459.1866976	-1.176627915	0.241088347	-4.880484392	6.78e-06	-0.394775443384819
715	CTSC	1322.145891	1.317431374	0.186821351	7.051824454	3.55e-11	0.464929987024126
716	CTSK	400.6622675	1.113186637	0.203074875	5.481656144	3.59e-07	0.329525978089508
717	CTSL	2342.402661	1.199559458	0.1403295	8.548163156	7.65e-16	0.346787967661625
718	CTXN2	4.373236283	-1.019462334	0.224529414	-4.540440007	3.11e-05	-0.162496487519163
719	CTXN3	12.90263424	-1.788953501	0.433826005	-4.123665891	0.000173852	-0.18403403806567
720	CUX2	302.2070666	-1.948937226	0.286060366	-6.813027803	1.66e-10	-0.456592886755785
721	CXCL1	63.88695793	1.939446452	0.315031946	6.156348505	8.87e-09	0.105306257955206
722	CXCL10	164.9392372	1.545900448	0.325777461	4.745265202	1.25e-05	0.390310767779283
723	CXCL11	36.93407603	1.607743753	0.248883361	6.459828197	1.48e-09	0.32544871173049
724	CXCL3	67.34002085	1.073277694	0.29629418	3.62233809	0.001109146	0.0710566290402093
725	CXCL5	128.4707698	1.270848588	0.301414507	4.216282095	0.000120395	-0.0044452282620346
726	CXCL6	42.43668694	3.219128894	0.402892366	7.990046886	5.21e-14	0.186501445333967
727	CXCL9	85.60597637	1.543392713	0.312078319	4.945530085	5.01e-06	0.329026730825691
728	CXCR3	10.54882449	1.55742076	0.308342155	5.050949849	3.04e-06	0.238977174463415
729	CXorf31	1.232536615	-1.355814336	0.297096705	-4.563545517	2.82e-05	-0.24260211653541
730	CXorf65	6.75298365	1.102181552	0.374734618	2.941232274	0.009403525	0.0365487222802215
731	CXXC11	285.9790912	-2.395501319	0.270051568	-8.870532898	5.96e-17	-0.48137038124963
732	CYFIP2	2839.694157	-1.069930351	0.126368331	-8.466760167	1.44e-15	-0.447700873962501
733	CYP17A1	27.50420651	-1.302748881	0.199453083	-6.531605647	9.64e-10	-0.268339875461092
734	CYP17A1-AS1	0.838215578	-1.625339954	0.301864566	-5.384335017	5.9e-07	-0.627797102202617
735	CYP19A1	55.18949385	1.407108166	0.26084043	5.394517117	5.6e-07	0.268565473946378
736	CYP1B1	553.1275818	1.045356887	0.236730426	4.415811282	5.3e-05	0.118390493225142
737	CYP27B1	74.78050549	1.705812838	0.276223428	6.175482119	7.92e-09	0.345454524353865
738	CYP2E1	77.24429782	-1.257620244	0.15751634	-7.98406211	5.43e-14	-0.337748812550231
739	CYP46A1	415.6869412	-1.168936435	0.17489803	-6.683531153	3.78e-10	-0.401538372012572
740	DAAM2	4910.061673	-1.611108976	0.230693837	-6.983753855	5.58e-11	-0.406167584556544
741	DACH2	156.7491661	-2.01285857	0.291410256	-6.907301751	9.09e-11	-0.43189022305307
742	DAO	65.24219044	-1.891416181	0.364327527	-5.191526967	1.54e-06	-0.306624486463739
743	DAPL1	37.9924499	-1.124077328	0.261323871	-4.301472058	8.5e-05	-0.220098198922135
744	DBF4	242.6242884	1.134719321	0.114887437	9.876791997	1.11e-20	0.523874468818363
745	DBF4P1	2.437898636	1.082788607	0.284343966	3.808023865	0.000572506	0.156089964802076
746	DCAF4L2	9.409374317	1.364689298	0.452569131	3.015427271	0.007597902	0.118706060357731
747	DCBLD2	1157.033436	1.770425845	0.173681637	10.19351196	6.03e-22	0.49992174408606
748	DCN	2327.860697	1.315846386	0.207709853	6.335021519	3.11e-09	0.216728210741391
749	DCTN1-AS1	15.35533962	-1.529710892	0.265783228	-5.755483158	8.4e-08	-0.3123390459345
750	DDIT4L	132.0716272	1.64347665	0.315412944	5.210555504	1.41e-06	0.276248202620037
751	DDN	544.4247494	-2.765350057	0.296356693	-9.331154385	1.34e-18	-0.379255498014659
752	DDX25	276.1962	-1.086138858	0.208991582	-5.197045969	1.5e-06	-0.345288305280654
753	DEGS2	34.25562439	-1.12222824	0.207157533	-5.417269756	4.99e-07	-0.401451313397754
754	DEPDC1	94.98104221	2.439363307	0.224175844	10.8814726	7.04e-25	0.634202646257184
755	DEPDC1B	91.52168682	1.631703761	0.176178035	9.261675337	2.43e-18	0.529390161968477
756	DERL3	50.73290166	1.088868201	0.168693033	6.454731316	1.52e-09	0.41714757639182
757	DES	79.89955897	1.251924119	0.329121236	3.80383878	0.000581079	0.344212904890679
758	DGCR10	9.504225185	-1.745864254	0.223965949	-7.795221812	2.17e-13	-0.402537489189151
759	DGCR5	374.9371774	-1.315361104	0.18452033	-7.128542984	2.16e-11	-0.449970186915505
760	DGCR6	1020.934367	-2.153984979	0.177241895	-12.15279819	1.21e-30	-0.550483276221888
761	DGCR9	65.55423657	-1.471907454	0.189177487	-7.780563505	2.41e-13	-0.38194344089679
762	DGKB	568.3577109	-1.314058626	0.187380584	-7.012779018	4.62e-11	-0.334471810960044
763	DGKG	896.7140734	-1.258131486	0.162460594	-7.744225586	3.1e-13	-0.392868986896241
764	DGKK	24.64632177	-2.167172173	0.430413338	-5.035095294	3.29e-06	-0.437327562870642
765	DHH	8.544416517	1.251576368	0.271093434	4.616771237	2.23e-05	0.209078021894306
766	DHRS2	81.83276493	-1.020905445	0.292918726	-3.485285694	0.001765736	-0.237646097342127
767	DIRAS2	849.9132451	-1.016893101	0.224752982	-4.524492136	3.32e-05	-0.22367413703533
768	DIRAS3	235.6332914	1.9351172	0.237030118	8.164013994	1.43e-14	0.478917950902339
769	DISP2	257.884319	-1.066571019	0.170084256	-6.270839212	4.54e-09	-0.393425496009398
770	DKK1	158.9140517	3.554277355	0.326494269	10.88618606	6.78e-25	0.254057444081893
771	DLG2	902.831026	-1.143438497	0.182585564	-6.262480313	4.78e-09	-0.399122355605925
772	DLGAP1	1711.577144	-1.35637372	0.19664907	-6.897432663	9.66e-11	-0.400399246914781
773	DLGAP1-AS4	16.63875996	-1.687276938	0.334836143	-5.039112333	3.22e-06	-0.289886185493368
774	DLGAP1-AS5	21.49004546	-1.133739388	0.245587415	-4.61643927	2.23e-05	-0.231977423547335
775	DLGAP2	121.0773912	-1.610402478	0.302498428	-5.32367222	8.02e-07	-0.315288934101255
776	DLGAP3	320.1165167	-1.351563917	0.228554732	-5.913524103	3.51e-08	-0.356435818161823
777	DLGAP5	155.4957804	2.059187095	0.234011426	8.799515161	1.04e-16	0.606967773486432
778	DLK1	21.14646063	2.315145157	0.484769896	4.775760983	1.09e-05	0.146263466753629
779	DLL3	2510.144862	-1.564713018	0.275555653	-5.678392019	1.27e-07	-0.211467893004261
780	DLX1	147.3284284	1.122720963	0.275808474	4.070654349	0.000214121	0.152283914653813
781	DLX2	33.04253985	1.274092859	0.286571	4.445993699	4.66e-05	0.19657732248694
782	DLX5	73.33636855	2.138978761	0.291427838	7.339651478	5.3e-12	0.236844621258992
783	DLX6-AS1	252.3394168	1.536147228	0.344069286	4.464645039	4.3e-05	0.148889203003136
784	DMBX1	17.94162375	1.245013995	0.453074556	2.747923003	0.016038553	0.256389730179602
785	DMRT2	53.22455791	1.066685566	0.279535907	3.815916096	0.00055654	0.172415677979658
786	DMRTA2	125.7734475	2.194283973	0.334246071	6.5648759	7.87e-10	0.36461742334539
787	DMTN	1050.524536	-1.395897427	0.228933024	-6.097405278	1.24e-08	-0.321529355711945
788	DNAH3	46.86025314	1.3189786	0.478885396	2.754267744	0.015776859	0.0673890847389664
789	DNAH7	363.3527975	-1.177206562	0.188240335	-6.253742401	5.02e-09	-0.224411333488739
790	DNAH8	40.51507697	1.379983856	0.389657726	3.541528282	0.001462383	0.0455659276270911
791	DNAJC12	249.3369946	-1.032445414	0.126676079	-8.150279228	1.59e-14	-0.478801732902328
792	DNAJC22	69.24481326	1.084236928	0.174567563	6.210987371	6.43e-09	0.421996067444209
793	DNM1	2280.553711	-1.160967478	0.225467843	-5.149148812	1.89e-06	-0.168400073084869
794	DNM3OS	7.439560521	2.34256765	0.296645354	7.896862761	1.04e-13	0.294990224298106
795	DNMBP-AS1	17.70976112	-3.296545257	0.295909344	-11.1403892	5.11e-26	-0.51844746554994
796	DOC2A	249.9188084	-1.380692323	0.243280633	-5.67530717	1.29e-07	-0.326178500720512
797	DOC2B	26.05698209	-1.243396967	0.259373789	-4.793842008	1.01e-05	-0.301748837052883
798	DOC2GP	5.09335291	-1.06884362	0.187138189	-5.711520604	1.06e-07	-0.193285327714457
799	DOCK3	526.0536324	-1.281643225	0.173967555	-7.367139375	4.39e-12	-0.449511342846958
800	DOK6	468.6436446	-1.267478674	0.219429758	-5.776238756	7.49e-08	-0.378842978136239
801	DPEP1	76.45275916	1.579313589	0.305954243	5.16192739	1.78e-06	0.376501222343112
802	DPP4	137.2079695	1.918773356	0.268187473	7.154597243	1.83e-11	0.351521708651265
803	DPT	9.627926197	1.138826748	0.307909838	3.698572143	0.000848873	0.161163058964439
804	DPY19L1	1860.544516	1.140574296	0.122352584	9.322028675	1.44e-18	0.518101145234284
805	DPYD	553.8685287	1.830171422	0.19424041	9.422197057	6.07e-19	0.471145825493505
806	DRAXIN	472.3466491	2.513667062	0.193420584	12.99586123	7.72e-35	0.553933604074174
807	DRD1	42.09504595	-1.180682664	0.288052043	-4.098851898	0.000191465	-0.249135082169421
808	DRD5	10.34702884	-1.61314134	0.398217335	-4.050906871	0.000231196	-0.236400020937785
809	DSCAML1	903.4013228	-1.622936534	0.21715478	-7.473639462	2.08e-12	-0.415025725331668
810	DSG2	82.10323776	2.763595616	0.378380501	7.30374745	6.74e-12	0.328578353347976
811	DSN1	264.6867987	1.030085799	0.097504254	10.56452161	1.64e-23	0.574094358656341
812	DTL	249.3945412	1.39670188	0.184233646	7.581144428	9.98e-13	0.451764675009457
813	DUSP26	504.2595356	-1.367410808	0.193132555	-7.080167343	2.95e-11	-0.454002911958095
814	DUSP5	220.0460168	1.288518963	0.195017752	6.607188062	6.07e-10	0.401668848698163
815	DUSP6	1337.633835	1.277837838	0.1614285	7.915813126	9.02e-14	0.37822562282434
816	DUSP9	9.889606565	-1.87012704	0.264309315	-7.075524525	3.04e-11	-0.417760821984629
817	DYNC1I1	491.9731522	-1.148485366	0.22007397	-5.218633392	1.35e-06	-0.336676423855392
818	E2F1	355.462567	1.025645088	0.144914905	7.077567955	3e-11	0.488832592758779
819	E2F2	122.8788247	1.43595452	0.226884886	6.329000344	3.22e-09	0.483669763389555
820	E2F7	115.8423115	1.790182266	0.200370294	8.934369611	3.56e-17	0.499451902897366
821	E2F8	59.76259055	1.246778665	0.205316646	6.072467515	1.43e-08	0.483967627778605
822	EBF2	39.74391947	1.125300869	0.267763272	4.202596057	0.000127122	0.324523210148285
823	ECEL1	46.49244606	-1.022693903	0.317657907	-3.219481964	0.004126985	-0.0680053482829532
824	ECT2	433.9032262	1.285769721	0.144501364	8.897976338	4.77e-17	0.564790284699621
825	EEF1A1P34	2.345055106	-1.005614315	0.260512422	-3.860139602	0.000474606	-0.126216598927468
826	EEF1DP3	6.329302137	-1.290106081	0.185096957	-6.969893524	6.11e-11	-0.215517764344781
827	EFCAB8	16.6581019	1.439678589	0.452126653	3.184237378	0.004602644	0.0616619412802895
828	EFEMP1	4844.116473	1.180601262	0.209247981	5.642115415	1.54e-07	0.328942990449045
829	EFEMP2	996.950338	1.288839781	0.185517221	6.947278411	7.04e-11	0.416816185302786
830	EFHD1	1800.403297	-1.152217078	0.192237207	-5.993725643	2.24e-08	-0.406556239623124
831	EFNB2	787.2362203	1.481788033	0.146012366	10.14837355	9.09e-22	0.501089739733271
832	EGFL6	35.88780309	1.897257523	0.316284535	5.998578212	2.17e-08	0.316472251132883
833	EGFLAM	134.6868223	1.170578213	0.208530754	5.613455989	1.8e-07	0.291816821954426
834	EGFR	13788.99911	1.582431646	0.268296647	5.89806717	3.82e-08	0.0561750944338099
835	EHD2	1116.339482	1.008976914	0.157740013	6.396455141	2.15e-09	0.419291340301198
836	EID3	33.386898	1.066029786	0.219456698	4.857586018	7.52e-06	0.336661892264276
837	EIF4E1B	15.02982708	-1.373679409	0.335557522	-4.093722598	0.0001952	-0.306773655821884
838	ELAVL2	341.1439876	-1.038714637	0.276860735	-3.751758577	0.000702766	-0.327605279018552
839	ELF3	19.24880258	1.11225258	0.267261179	4.161669059	0.000149472	0.210887909161187
840	ELF4	164.4995405	1.057618711	0.176197015	6.002478028	2.13e-08	0.412649486729178
841	ELFN2	913.9672139	-1.527290596	0.25334401	-6.028524595	1.84e-08	-0.383312496867592
842	ELN	881.8418816	1.212005202	0.178195155	6.801560915	1.78e-10	0.34745768450747
843	ELOVL3	10.23744536	1.118309931	0.40923114	2.732709762	0.016709999	0.0591225047670155
844	ELSPBP1	5.165840554	1.105213338	0.42582576	2.595459085	0.02384016	0.154041817935024
845	EMILIN1	1258.345242	1.91164377	0.192876528	9.911230717	8.29e-21	0.538034360247189
846	EMILIN2	322.2979	1.349733074	0.215857986	6.252875329	5.04e-09	0.494675940281696
847	EMILIN3	201.154405	1.910714511	0.297827303	6.415511574	1.92e-09	0.399608497276323
848	EMP1	2488.994032	1.603603357	0.210969971	7.601097681	8.63e-13	0.517602012212556
849	EMP2	323.9276211	1.027515543	0.158667628	6.475899071	1.35e-09	0.318737581159528
850	EMP3	607.469395	1.763116436	0.264053977	6.677106158	3.94e-10	0.494720675469387
851	EMR1	80.41156028	1.60389911	0.29504688	5.436082263	4.53e-07	0.294522886255892
852	EMX1	44.22358435	-1.463352514	0.339207636	-4.314031754	8.07e-05	-0.282643738827849
853	EMX2	238.0850062	-1.443884123	0.20428217	-7.068086875	3.19e-11	-0.390021561203201
854	EMX2OS	117.0772977	-1.730275492	0.236235513	-7.32436655	5.88e-12	-0.434606875716468
855	EN1	107.6405806	1.894896847	0.388644817	4.875651915	6.94e-06	0.474095167062722
856	EN2	77.78375595	1.627371774	0.245894276	6.618176728	5.67e-10	0.500676166250085
857	ENDOU	56.60996402	-1.442448708	0.207437495	-6.953654699	6.77e-11	-0.477485247529744
858	ENHO	670.9126539	-1.660000353	0.199826242	-8.30721898	4.85e-15	-0.489197247121379
859	ENPEP	236.2111706	1.560131214	0.216005255	7.222653971	1.16e-11	0.481205811461406
860	ENPP1	99.14446854	1.482264091	0.173408362	8.547823614	7.66e-16	0.436041683204894
861	ENPP7P2	3.440230686	-1.077114884	0.203656006	-5.288893279	9.53e-07	-0.311189214803539
862	ENPP7P4	18.51098643	-1.111013524	0.165499434	-6.713095592	3.14e-10	-0.251363045786746
863	ENTHD1	7.865857924	1.199026279	0.424703899	2.823205254	0.013103863	0.0538705696181382
864	ENTPD3	60.0906495	-1.030225014	0.264521743	-3.894670451	0.000418125	-0.268537142639127
865	ENTPD8	8.470091894	1.008900535	0.311285355	3.241079353	0.00386025	0.0717882879752646
866	EPHA10	127.6072764	-1.279932621	0.230370167	-5.555982528	2.42e-07	-0.399460354618958
867	EPHA2	247.8525082	1.321680854	0.188315513	7.018438555	4.45e-11	0.419386025658391
868	EPHA3	318.2114624	1.646236629	0.220761587	7.457079159	2.35e-12	0.272616268251473
869	EPHB1	1288.092232	-1.018232137	0.188859294	-5.391485449	5.68e-07	-0.302441394674997
870	EPHB2	523.2127106	1.043464357	0.119267425	8.748946839	1.56e-16	0.495934451929863
871	EPHB6	373.2738371	-1.322123632	0.255229535	-5.180135724	1.63e-06	-0.254005257031844
872	EPS8L1	18.02395556	1.003176591	0.178014104	5.635377022	1.6e-07	0.364622674653245
873	ERBB4	711.8187949	-1.252330734	0.177121893	-7.070445742	3.14e-11	-0.399961875311592
874	ERCC6L	52.74550138	1.381148415	0.206531537	6.68734876	3.69e-10	0.458706782570042
875	EREG	15.81885602	2.341424867	0.403878383	5.797351289	6.68e-08	0.163135789536287
876	ERI1	420.6470895	1.004740952	0.094744067	10.60479021	1.1e-23	0.552835972880232
877	ERP27	29.66266237	1.34564354	0.228421175	5.891063029	3.97e-08	0.404884511676718
878	ERVW-1	11.19014861	-1.07750184	0.187245295	-5.754493547	8.44e-08	-0.256084749240667
879	ESCO2	105.6474216	1.49227644	0.189370405	7.88019879	1.17e-13	0.452865362192077
880	ESM1	330.9165072	1.982793066	0.351790389	5.636291185	1.59e-07	0.453976722816749
881	ESPL1	211.1266815	1.178481236	0.214260955	5.50021462	3.26e-07	0.423180940129762
882	ESPNL	26.31712705	1.384951346	0.297791874	4.650735857	1.92e-05	0.177724939497436
883	ESR2	28.27151593	1.163439843	0.224105216	5.191489352	1.54e-06	0.175100563558556
884	ETNPPL	1861.327314	-2.69703349	0.308738351	-8.735660743	1.74e-16	-0.520337705278593
885	ETV3L	4.379866495	1.030710012	0.398081824	2.589191343	0.024229082	0.0615222838792833
886	ETV7	37.77065921	1.213176563	0.233185382	5.202627004	1.46e-06	0.360769692912549
887	EVA1A	57.74011598	1.336387492	0.250033592	5.344831798	7.21e-07	0.33870689346225
888	EVA1B	80.95364389	1.138131336	0.161055567	7.066699756	3.22e-11	0.488994367983617
889	EVC	316.9068515	1.085226702	0.184914321	5.868808296	4.51e-08	0.379513130675712
890	EVC2	75.88795213	1.781949129	0.237773688	7.494307483	1.81e-12	0.478751978571495
891	EVX2	7.663060741	1.170784861	0.359530116	3.256430572	0.003682414	0.126344994011045
892	EXO1	122.3366825	1.531911319	0.191883298	7.983557383	5.45e-14	0.541963143966153
893	EXOC3L2	36.53736281	1.460348546	0.311489285	4.688278594	1.63e-05	0.428172536573193
894	EYA1	405.1581289	-1.27860526	0.235222087	-5.43573639	4.54e-07	-0.345357312699608
895	EYA4	149.8176591	1.717284361	0.298500639	5.753034114	8.5e-08	0.351138034495922
896	EZH2	499.2222769	1.199331176	0.161109351	7.444205864	2.57e-12	0.543169628115972
897	F13A1	1465.56902	1.83634828	0.303635666	6.047867523	1.65e-08	0.281762778850978
898	F2RL1	119.6602976	1.285074968	0.209227257	6.142005507	9.62e-09	0.364315284607458
899	F2RL2	96.57615733	1.756276844	0.318634292	5.511888992	3.06e-07	0.314471682936747
900	F3	2453.999252	1.108088112	0.194762496	5.689432691	1.2e-07	0.335099209228823
901	F5	754.4702526	-3.334082044	0.312251538	-10.67755203	5.41e-24	-0.465674966664955
902	FA2H	549.3774316	-1.126305757	0.288727069	-3.900935794	0.00040866	-0.349683783664832
903	FABP5	607.4855935	2.195096529	0.264941047	8.2852263	5.7e-15	0.450456234005415
904	FABP5P7	11.42970259	1.959756572	0.305314619	6.418810134	1.88e-09	0.345522255744204
905	FABP6	28.87642389	-1.124357035	0.300853201	-3.737228094	0.000740421	-0.211167997383154
906	FADS6	18.44525245	-1.157544532	0.38124985	-3.036183572	0.007158266	-0.18700460369652
907	FAIM2	4781.010263	-1.736021305	0.168732671	-10.2885902	2.43e-22	-0.533226352949634
908	FAM106A	5.12804872	-1.020018938	0.224933986	-4.534747974	3.18e-05	-0.176146092049702
909	FAM107A	15934.02014	-1.36842642	0.19971028	-6.852057998	1.29e-10	-0.388090642742119
910	FAM109B	19.62271468	1.231080789	0.182970267	6.728310614	2.85e-10	0.501993400512949
911	FAM110B	1215.649473	-1.127259839	0.152062149	-7.41315208	3.2e-12	-0.293876440641602
912	FAM110C	89.89075122	1.728624448	0.274422359	6.299138511	3.85e-09	0.247525992324601
913	FAM111B	153.9287925	1.652169007	0.208901032	7.908859947	9.52e-14	0.505628610138828
914	FAM114A1	504.6858858	1.241030372	0.152035477	8.162768301	1.44e-14	0.509183671306335
915	FAM115C	80.1967332	1.462204717	0.200253111	7.301782791	6.83e-12	0.406866664334491
916	FAM126A	814.5518689	1.221771556	0.104630738	11.67698502	2.22e-28	0.567609008522286
917	FAM129A	763.5092749	1.502290033	0.200581833	7.48966151	1.87e-12	0.467538041382046
918	FAM131C	65.24558934	-1.267462893	0.214036279	-5.921719902	3.36e-08	-0.423542197962673
919	FAM133A	115.0597724	-1.493875149	0.219588426	-6.803068703	1.77e-10	-0.458055490890508
920	FAM13C	518.0849789	-1.313184051	0.136774275	-9.601104065	1.36e-19	-0.50509352264124
921	FAM153A	19.02023912	-1.56451613	0.315179412	-4.963890634	4.6e-06	-0.231432176672101
922	FAM153B	33.51139408	-2.012421458	0.361321962	-5.56960735	2.26e-07	-0.307288352625014
923	FAM153C	13.88106255	-1.699324311	0.349155262	-4.866958907	7.21e-06	-0.266870979578566
924	FAM155A	708.731644	-1.264227837	0.221975117	-5.695358356	1.16e-07	-0.416657898737283
925	FAM159B	13.3672247	-1.649010083	0.313396156	-5.261743169	1.09e-06	-0.343455618961423
926	FAM163B	69.91525114	-1.772679702	0.339989847	-5.213919523	1.38e-06	-0.411831451764031
927	FAM167A	1392.706373	-1.388104718	0.166085228	-8.357785556	3.29e-15	-0.46777082099045
928	FAM179A	226.8870309	-1.121590601	0.231129358	-4.852653115	7.69e-06	-0.203365953443766
929	FAM180A	50.02638553	1.377049996	0.286604425	4.804705982	9.59e-06	0.145768742990313
930	FAM181A	176.9743015	1.331300897	0.248486407	5.35764074	6.76e-07	0.446883385919577
931	FAM181A-AS1	41.81025468	1.048398471	0.204729002	5.120908414	2.18e-06	0.387014026727269
932	FAM183A	21.95312772	1.155301114	0.418934245	2.757714672	0.015630091	0.221960448779495
933	FAM189A2	776.9701506	-1.2623598	0.18170598	-6.947266113	7.04e-11	-0.368398826261425
934	FAM196B	95.90054326	-1.851734526	0.236247193	-7.838122883	1.59e-13	-0.518855864579054
935	FAM19A1	69.72448959	-1.483290619	0.286736144	-5.173015861	1.69e-06	-0.343929405881593
936	FAM19A2	231.6686523	-1.79348528	0.243571299	-7.363286587	4.51e-12	-0.412599040833326
937	FAM19A3	10.68889307	1.735659333	0.23871685	7.27078686	8.44e-12	0.370569611407307
938	FAM19A5	1286.468501	-1.269187114	0.160697836	-7.897972635	1.03e-13	-0.491137198305301
939	FAM201A	53.60117641	-1.058745141	0.278814737	-3.797306953	0.000595112	-0.340769509779398
940	FAM20A	211.2667041	1.410146621	0.248739732	5.669165151	1.33e-07	0.430400356581953
941	FAM20C	2298.459968	1.790958974	0.175784323	10.18838852	6.26e-22	0.549617460053572
942	FAM222A	1015.307169	-1.067764156	0.190631306	-5.601200436	1.92e-07	-0.329792607186245
943	FAM222A-AS1	19.95419918	-1.436122981	0.226596501	-6.337798584	3.06e-09	-0.271966470855304
944	FAM225B	15.46135515	1.074595338	0.282198916	3.807935744	0.000572645	0.21463220597218
945	FAM26E	70.23712871	1.280831786	0.170919584	7.493768469	1.82e-12	0.387902080829568
946	FAM26F	48.18918488	1.229671785	0.219462826	5.603098301	1.9e-07	0.425653063508686
947	FAM3D	5.64636162	1.08326312	0.364069063	2.975433044	0.008536399	0.32175475483839
948	FAM46A	458.4630052	1.469715285	0.162732043	9.031505131	1.62e-17	0.479094195624297
949	FAM46B	57.30688756	1.845274214	0.251613106	7.333776226	5.52e-12	0.384964628509843
950	FAM46C	80.51999314	1.105765544	0.184593587	5.990270633	2.28e-08	0.359309218496656
951	FAM57B	409.3313107	-1.579347268	0.201843606	-7.824608861	1.74e-13	-0.453636451289457
952	FAM64A	237.3584808	1.51532863	0.215062989	7.045975851	3.69e-11	0.534181844964941
953	FAM72B	7.428945733	1.065447448	0.159214321	6.691907136	3.6e-10	0.539141815115369
954	FAM81A	298.3730873	-1.23172555	0.18871962	-6.526748796	9.9e-10	-0.357977814994128
955	FAM83D	126.1645597	2.009626769	0.198839036	10.10680203	1.33e-21	0.561604743221995
956	FAM83G	34.68745843	1.421017892	0.266936352	5.323433398	8.03e-07	0.181954697805642
957	FAM84B	1772.862753	-1.29833021	0.172652732	-7.519893796	1.53e-12	-0.278978697589454
958	FAM90A2P	11.31479836	-1.073899458	0.140834227	-7.625273217	7.24e-13	0.00873017001843849
959	FANCI	461.8537272	1.321137463	0.146352865	9.027069335	1.68e-17	0.540416032821629
960	FAP	98.75063483	1.413846096	0.232389055	6.083961646	1.34e-08	0.339366704676054
961	FASLG	7.699424119	1.092414121	0.323049364	3.381570256	0.002479174	0.193848517636368
962	FAT3	1324.750927	-1.274668261	0.16149386	-7.892982809	1.06e-13	-0.400203742159498
963	FBLIM1	400.1197375	1.831845588	0.227118151	8.065606309	2.99e-14	0.528861476578987
964	FBLN1	771.4810844	1.079283409	0.188701424	5.719529751	1.02e-07	0.302645770252961
965	FBLN7	181.8694548	1.175419569	0.238275621	4.933024898	5.32e-06	0.38450988767275
966	FBN2	251.9525517	1.188011384	0.233876563	5.079651291	2.65e-06	0.262114023327497
967	FBN3	253.100624	1.808573753	0.270780439	6.679115238	3.89e-10	0.354409431603696
968	FBXL16	2289.368578	-1.506692006	0.241172825	-6.247353969	5.2e-09	-0.371398798715252
969	FBXO17	182.126449	1.42677197	0.212887115	6.702011873	3.37e-10	0.431564060768137
970	FBXO2	793.6412792	-1.146146487	0.230901652	-4.963786424	4.6e-06	-0.277021203797362
971	FBXO39	14.48729508	1.133628993	0.308410013	3.675720453	0.000919927	0.320311942213612
972	FBXO41	902.968736	-1.194851714	0.162937306	-7.333199161	5.54e-12	-0.420872236559962
973	FBXO43	26.47990899	1.036557648	0.177813237	5.829474021	5.6e-08	0.337039366117099
974	FBXW10	20.92468216	-1.192607813	0.168653471	-7.071350549	3.13e-11	-0.298690117845589
975	FCAR	4.728057609	1.06877241	0.298074253	3.585591171	0.001259541	0.124879953918706
976	FCGBP	3261.898254	2.181277114	0.27238447	8.008081777	4.56e-14	0.472955871739726
977	FCGR2B	137.3743404	1.239874769	0.289002657	4.290184669	8.9e-05	0.322573657122387
978	FCGR3A	2537.554144	1.356726563	0.223912208	6.059189788	1.55e-08	0.42752755737609
979	FCN3	14.33910536	1.391462018	0.274707222	5.0652546	2.84e-06	0.143195737056802
980	FCRL3	14.53762404	1.349021563	0.391523415	3.445570584	0.002008792	0.0706985194507563
981	FCRL5	14.34084839	1.774173999	0.472702732	3.753255227	0.000698816	0.0718671003034642
982	FER1L4	100.0973276	1.312755163	0.306236412	4.286737665	9.03e-05	0.261591575440228
983	FER1L6-AS2	1.894448666	-1.056715422	0.315531916	-3.348996947	0.00275524	-0.0734022147657116
984	FERMT1	1094.96086	-1.176471006	0.258514029	-4.550898117	2.97e-05	-0.230717391042959
985	FEV	12.82888148	1.77935944	0.357608528	4.975718695	4.35e-06	0.143479100940492
986	FEZF1	26.09377431	1.23876032	0.422921425	2.929055489	0.00973151	0.288254958872406
987	FEZF1-AS1	69.60312948	1.507044963	0.4071065	3.701844511	0.000838913	0.333966680799041
988	FEZF2	65.08625917	-1.69728513	0.245884907	-6.902762562	9.35e-11	-0.415722678363099
989	FFAR3	2.20310859	1.495007815	0.393388782	3.800331587	0.000588295	0.104246205749917
990	FGF10	8.054700314	1.000836271	0.390140973	2.565319564	0.025701771	0.0652269574323493
991	FGF12	905.1753094	-1.088548334	0.187827179	-5.795478255	6.75e-08	-0.223408312333837
992	FGF13	299.7130717	-1.40415033	0.243628538	-5.763488725	8.04e-08	-0.41155750486195
993	FGF13-AS1	6.509016149	-1.101750259	0.290497215	-3.792636224	0.000605117	-0.215791941527215
994	FGF7	10.18315994	1.248097506	0.271050165	4.604673483	2.35e-05	0.162501193879254
995	FGFBP2	44.44615566	2.174910687	0.269949735	8.056724674	3.19e-14	0.258527544086828
996	FHDC1	337.3376888	-1.410243806	0.176283786	-7.999849776	4.84e-14	-0.324863510746003
997	FHL2	205.173863	1.082667373	0.20363235	5.316774913	8.31e-07	0.233761602253392
998	FKBP10	1045.834246	1.011122605	0.139870871	7.228971981	1.12e-11	0.396565627655494
999	FKBP9	1764.753326	1.4587721	0.170404692	8.560633433	6.97e-16	0.539986608654542
1000	FKBP9L	34.13977272	1.757922131	0.206844215	8.498773484	1.12e-15	0.358584426748475
1001	FLJ00418	20.56969361	-1.209450787	0.153744005	-7.86665333	1.29e-13	-0.151319957500638
1002	FLJ30594	321.2079253	-1.143863938	0.225912243	-5.063310973	2.87e-06	-0.428418868630813
1003	FLNA	8228.417278	1.317056437	0.164457773	8.008477889	4.55e-14	0.570992667010089
1004	FLNC	1884.12818	1.14508202	0.245329606	4.667524805	1.78e-05	0.43965690159564
1005	FLRT1	326.9675773	-1.341258524	0.194214128	-6.906081134	9.15e-11	-0.393812764718144
1006	FMOD	467.153009	2.308429872	0.261402657	8.830934982	8.11e-17	0.426997909280889
1007	FN1	21185.50303	1.697722702	0.229569005	7.395260977	3.62e-12	0.481177222568638
1008	FNDC1	109.3559726	1.185436289	0.338990277	3.496962507	0.00169873	0.203613894508443
1009	FNDC3B	948.8415771	1.1683952	0.144922795	8.062190646	3.06e-14	0.510900689345359
1010	FOSL1	112.4956631	1.867766712	0.274996063	6.791976192	1.89e-10	0.377537733486482
1011	FOXA1	9.095207871	1.901814571	0.514593671	3.695759741	0.000857297	0.105451606967325
1012	FOXD2	18.97297063	1.056835663	0.1965666	5.376476286	6.14e-07	0.248239894286771
1013	FOXD2-AS1	37.6985535	1.008826966	0.221190268	4.560901225	2.85e-05	0.383646238869097
1014	FOXD3	17.4773768	1.477300144	0.342349185	4.315185229	8.04e-05	0.313862865110044
1015	FOXE1	8.186725564	1.84770504	0.485310827	3.807261112	0.000574078	0.129711496519536
1016	FOXL1	31.96236344	1.280352267	0.201719073	6.347204792	2.9e-09	0.288643701509465
1017	FOXM1	529.2696463	1.120578224	0.205273244	5.458958998	4.03e-07	0.521211127476163
1018	FOXP1-IT1	1.628328725	-1.130014257	0.296695547	-3.808666048	0.000571217	-0.0327636796462727
1019	FPR2	40.24560098	1.885971853	0.290549626	6.491048983	1.23e-09	0.192147105167154
1020	FREM2	519.9970587	1.938364833	0.21847316	8.872324807	5.88e-17	0.409093771497303
1021	FRMPD1	114.4775371	-1.178011632	0.196257028	-6.002392084	2.13e-08	-0.375694574934317
1022	FRMPD2	62.7085005	-1.176043333	0.24836705	-4.735102063	1.31e-05	-0.351659280783276
1023	FRMPD2P1	2.216323907	-1.718717808	0.32634533	-5.266561666	1.06e-06	-0.371229986679331
1024	FRMPD4	154.6623835	-1.733621782	0.317971874	-5.452123051	4.17e-07	-0.325655981300677
1025	FRRS1L	782.5147491	-1.325005198	0.244002763	-5.43028769	4.66e-07	-0.424254413397645
1026	FRY	1309.625478	-1.220921099	0.119964155	-10.17738259	6.87e-22	-0.450785485155688
1027	FRY-AS1	4.113776019	-1.001821448	0.165430613	-6.055840759	1.58e-08	-0.265021727726354
1028	FRZB	547.2341684	1.137026678	0.19732047	5.762335153	8.09e-08	0.332219507569979
1029	FST	87.42298319	1.416672976	0.236507134	5.989979889	2.28e-08	0.227223424227407
1030	FSTL1	3571.803499	1.584516196	0.174326099	9.089380206	1.02e-17	0.533030678768706
1031	FSTL4	86.37993682	-1.439491126	0.291156862	-4.944039836	5.04e-06	-0.26516991500961
1032	FSTL5	163.9151336	-2.163937427	0.290302474	-7.454078479	2.4e-12	-0.413367593387377
1033	FUT9	1290.51548	-1.451712075	0.21253773	-6.830373485	1.48e-10	-0.476444180224779
1034	FXYD2	28.91198097	-1.982440781	0.230993002	-8.582254704	5.88e-16	-0.240110051109429
1035	FXYD6	2465.593657	-1.205185794	0.174983258	-6.887434892	1.03e-10	-0.257877135006693
1036	FXYD7	166.4461416	-1.581002254	0.277730429	-5.692578451	1.18e-07	-0.337205955677166
1037	FZD1	484.4560965	1.235827766	0.127124967	9.721361559	4.66e-20	0.504991450215187
1038	FZD2	90.53978807	1.075513199	0.132789377	8.09939188	2.34e-14	0.449414550035573
1039	FZD5	204.3703165	1.171741733	0.127909856	9.160683726	5.62e-18	0.459671178022509
1040	FZD6	223.4849445	1.253561558	0.174982708	7.163916779	1.72e-11	0.398701980986816
1041	G0S2	132.9209664	2.57234256	0.329885022	7.797694303	2.14e-13	0.383882743262792
1042	G6PC2	0.932469441	-2.468847231	0.562084505	-4.392306152	5.84e-05	-0.256080058473964
1043	GABBR1	3883.392544	-2.016931778	0.178616687	-11.29195606	1.12e-26	-0.606495816157578
1044	GABBR2	1872.074152	-1.098515112	0.225811183	-4.864750705	7.28e-06	-0.255559934779199
1045	GABRA1	458.272887	-1.983371661	0.400479854	-4.952487973	4.86e-06	-0.35345177407542
1046	GABRA3	509.5442457	-1.651938774	0.2580479	-6.401674943	2.09e-09	-0.470130311469975
1047	GABRA4	195.7353622	-1.935903516	0.314927019	-6.147149661	9.34e-09	-0.33724629408324
1048	GABRA5	202.7029558	-1.846789932	0.352019871	-5.246266141	1.18e-06	-0.327424411307947
1049	GABRB1	143.673163	-1.430157417	0.206136645	-6.937909653	7.47e-11	-0.456155120564093
1050	GABRB2	484.7040155	-2.0054693	0.331539557	-6.048959349	1.64e-08	-0.322893512299998
1051	GABRB3	1132.430693	-1.742697194	0.261606439	-6.661522561	4.35e-10	-0.454412483761006
1052	GABRD	357.0888653	-1.671620108	0.258542128	-6.465561815	1.43e-09	-0.48567251476077
1053	GABRG1	562.487539	-1.955683659	0.319546264	-6.120189407	1.09e-08	-0.501081330713813
1054	GABRG2	493.9689328	-2.296731504	0.347627703	-6.606871326	6.08e-10	-0.510026721658315
1055	GABRR3	5.261386245	1.440058852	0.358697334	4.014690708	0.000265804	0.0537660515218478
1056	GAD2	260.7460496	-1.29168799	0.365736245	-3.53174728	0.001511664	-0.260624878213668
1057	GADD45A	1099.787357	1.218134991	0.166591437	7.312110471	6.38e-12	0.427052503717635
1058	GADD45G	935.8241176	-1.256907514	0.185659159	-6.76997312	2.18e-10	-0.289312073024544
1059	GAL	19.22161655	1.206869655	0.302729891	3.986622039	0.000295892	0.1690373590504
1060	GALNT13	1875.872024	-1.953736417	0.223725221	-8.732749971	1.78e-16	-0.427817557014658
1061	GALNT16	626.9509739	-1.036602785	0.143841614	-7.206556948	1.3e-11	-0.430960952853828
1062	GALNT3	65.88521154	1.234090303	0.222058519	5.55750037	2.4e-07	0.403843702769528
1063	GALNT5	84.17764756	2.960043829	0.367855632	8.046754146	3.45e-14	0.409198002130857
1064	GALNT9	217.6922011	-1.339623879	0.256316706	-5.226439973	1.3e-06	-0.280598863877499
1065	GALR2	8.627826565	1.230436555	0.41821581	2.942109138	0.009383712	0.0204189005417157
1066	GAP43	5340.400702	1.024978544	0.169181082	6.058470195	1.55e-08	0.368621345184474
1067	GAPDHP42	3.574063038	-1.731348848	0.235533311	-7.35076003	4.93e-12	-0.367776811343188
1068	GAPT	71.90734907	1.106903165	0.226866733	4.879089806	6.82e-06	0.37712565422608
1069	GAREML	1313.525301	-1.162003484	0.157167129	-7.393425677	3.67e-12	-0.353965577550173
1070	GAS1	570.3518076	1.083201099	0.193521299	5.597322402	1.96e-07	0.333390988709252
1071	GAS2L3	193.1535717	1.859163941	0.18843032	9.866585935	1.2e-20	0.567437117402765
1072	GAS6-AS2	29.00858244	-1.272647403	0.205979791	-6.178506147	7.78e-09	-0.147360210423804
1073	GATA2	149.1281171	-1.481344062	0.17766816	-8.337701371	3.83e-15	-0.288130014694014
1074	GATA4	21.72565947	2.356862583	0.473127111	4.981457476	4.24e-06	0.256659668427709
1075	GATA5	1.605158225	-3.268621389	0.433723209	-7.536192031	1.37e-12	-0.320147311107744
1076	GATA6	16.7525018	2.065310194	0.343781655	6.007621879	2.07e-08	0.222119535894016
1077	GATSL3	23.15376184	-1.825770126	0.166356425	-10.97505029	2.82e-25	-0.479771870427262
1078	GBE1	744.4549206	1.231612727	0.133022769	9.258661056	2.49e-18	0.523701731028621
1079	GBP1	970.2041032	1.359476504	0.204788165	6.638452502	5.02e-10	0.47270691845181
1080	GBP1P1	52.32502199	1.185886898	0.208679014	5.682827793	1.24e-07	0.33680773092686
1081	GBP2	1048.799699	1.228703076	0.220769673	5.565542842	2.31e-07	0.420470625019953
1082	GBP3	592.3057381	1.119995653	0.195911086	5.716856952	1.04e-07	0.426585688627617
1083	GBP5	116.0910888	1.535987612	0.253466933	6.059913185	1.54e-08	0.383959244597999
1084	GBP6	12.41786992	1.009241386	0.287015428	3.516331491	0.001592305	0.252021028680923
1085	GCGR	7.351681895	1.073004095	0.453089407	2.368195059	0.041285758	0.0347907377373506
1086	GCM1	7.117688513	1.42532814	0.36734199	3.880112209	0.000441189	0.119632247641047
1087	GCNT1	122.91641	1.417192128	0.197877071	7.161982525	1.74e-11	0.331626364593069
1088	GDA	434.5658487	-1.472583241	0.312306734	-4.715182474	1.43e-05	-0.271170080882831
1089	GDAP1L1	617.3683165	-1.539896946	0.21739865	-7.083286603	2.9e-11	-0.420585977173536
1090	GDF10	22.23271184	-2.485485111	0.297214227	-8.362604763	3.17e-15	-0.462326436965246
1091	GDF15	145.2722387	2.381731876	0.29667279	8.028143998	3.93e-14	0.417686900346102
1092	GDF6	20.44266155	1.286132791	0.28915878	4.447842773	4.62e-05	0.197009751826706
1093	GDNF-AS1	73.09442062	-1.269668894	0.249999302	-5.078689746	2.67e-06	-0.301454130146125
1094	GDPD4	8.280446869	1.123989147	0.296929867	3.785369113	0.00062174	0.0444643942592787
1095	GEM	467.7906734	1.030507382	0.185028944	5.569438824	2.26e-07	0.383909553755059
1096	GFI1B	10.87810854	1.064507571	0.343855694	3.095797423	0.006010529	0.0509500221032278
1097	GFOD1	489.8237428	-1.007377913	0.16012992	-6.291003651	4.04e-09	-0.294686155048757
1098	GFRA1	791.8526484	-1.710636406	0.253146628	-6.757492371	2.36e-10	-0.421022839937721
1099	GFRA3	9.749504398	1.183201707	0.329467083	3.591259237	0.001234263	0.12575042236718
1100	GGH	349.3393923	1.15847503	0.105581934	10.97228463	2.87e-25	0.622247715514056
1101	GGTA1P	634.373812	-1.027466314	0.193490216	-5.310171926	8.58e-07	-0.27044502848362
1102	GINS1	250.0283874	1.237260907	0.13715231	9.02107234	1.76e-17	0.609566069772714
1103	GINS2	170.8081134	1.135893999	0.158678529	7.158460603	1.79e-11	0.53600731941571
1104	GINS4	73.88765788	1.118248048	0.117198539	9.541484573	2.23e-19	0.53589137545572
1105	GJA3	29.61808403	1.410255845	0.35622573	3.958882602	0.000328408	0.265064480211503
1106	GJB2	157.6834381	2.187486728	0.281403558	7.773486374	2.53e-13	0.253494583023866
1107	GJB6	146.7511019	-3.053899363	0.359566549	-8.493279955	1.17e-15	-0.399372751825029
1108	GJC1	498.7518399	1.455903349	0.170567564	8.535640132	8.43e-16	0.541937996954407
1109	GJD2	39.03084152	-1.42269972	0.343203637	-4.145351528	0.000159473	-0.346838883312586
1110	GLI1	62.74048445	1.397278969	0.286978052	4.868940179	7.15e-06	0.160567525799944
1111	GLIS1	47.0044003	-1.039559219	0.229971913	-4.520374708	3.39e-05	-0.111866793037782
1112	GLP1R	52.646524	-1.719653494	0.361362638	-4.75880269	1.18e-05	-0.340019580910079
1113	GLP2R	29.90253114	-1.061149279	0.297681826	-3.564709652	0.001352893	-0.253690121345866
1114	GLRA3	155.9539444	-2.22552709	0.319013822	-6.976271673	5.86e-11	-0.360251033533418
1115	GLT1D1	116.7738902	-1.216421844	0.259388795	-4.68956974	1.62e-05	-0.266172821238157
1116	GLUD1	6344.191161	-1.188669596	0.124419703	-9.553708671	2e-19	-0.475173438725059
1117	GNAL	346.5428098	-1.684984201	0.203947826	-8.261839468	6.84e-15	-0.52312603692283
1118	GNAO1	3900.63707	-1.287225766	0.143851761	-8.948279507	3.19e-17	-0.497254100714597
1119	GNG12	1487.6947	1.507260357	0.158328018	9.51985871	2.69e-19	0.625178146692145
1120	GNLY	54.2589504	1.089680258	0.241284644	4.516160821	3.45e-05	0.244643162996866
1121	GOLGA8K	2.835137922	-1.399359581	0.271559763	-5.153044631	1.86e-06	-0.0495129930050211
1122	GOLGA8S	4.339142574	-1.011419112	0.264784205	-3.81978643	0.000548632	-0.0672103672568483
1123	GPC3	72.5852909	1.068049425	0.235808497	4.529308482	3.26e-05	0.231827067815355
1124	GPIHBP1	230.602946	-1.530588114	0.229688979	-6.663742085	4.29e-10	-0.394889013561239
1125	GPNMB	2353.726931	1.258344268	0.253564102	4.962627827	4.63e-06	0.351501714245218
1126	GPR1	20.63806675	1.812636926	0.358484123	5.056393885	2.97e-06	0.22694952738391
1127	GPR114	25.91450851	1.222385814	0.189499843	6.450590102	1.56e-09	0.211121451040099
1128	GPR123	730.8699356	-1.042226797	0.197651176	-5.273061449	1.03e-06	-0.368135875441573
1129	GPR157	44.59728132	1.219444894	0.204574741	5.960877116	2.7e-08	0.266857456856137
1130	GPR158	1130.357798	-1.189200865	0.166457817	-7.144157501	1.95e-11	-0.441056575487785
1131	GPR17	1151.857939	-1.576465961	0.313893433	-5.022296726	3.49e-06	-0.329918175580973
1132	GPR174	5.079957518	1.381779055	0.336269647	4.109139999	0.000183984	0.157814851331651
1133	GPR22	49.16365228	-1.419792952	0.31171205	-4.55482215	2.92e-05	-0.277386463603544
1134	GPR26	60.09151286	-1.1819993	0.405588257	-2.914283834	0.010147285	-0.242461880647294
1135	GPR27	324.7779324	-1.117067185	0.235119634	-4.751058706	1.22e-05	-0.374919594402138
1136	GPR61	45.17521624	-1.318472292	0.192167506	-6.861057414	1.21e-10	-0.331501308583052
1137	GPR65	71.9715789	1.459674655	0.224874834	6.491053834	1.23e-09	0.447417260147977
1138	GPR75	365.2915259	-1.385722693	0.150214452	-9.224962547	3.34e-18	-0.45269567925362
1139	GPR83	44.04546138	-1.307400182	0.298408327	-4.381245638	6.12e-05	-0.234761497764464
1140	GPR84	48.53814851	1.159682926	0.290155426	3.996764566	0.000284834	0.33476632702074
1141	GPR98	2572.488754	-1.709413944	0.190013484	-8.996277032	2.14e-17	-0.39125508599367
1142	GPRC5A	99.08995548	1.7696087	0.295931451	5.979792603	2.42e-08	0.315202842159345
1143	GPRC5B	12536.97632	-1.040329801	0.130567916	-7.967729215	6.13e-14	-0.445476185755302
1144	GPX7	214.1445667	1.248602175	0.122506367	10.19214108	6.07e-22	0.68925650463458
1145	GPX8	212.8224625	2.257782037	0.267566941	8.438195045	1.79e-15	0.507449275260842
1146	GRAMD1B	1091.520127	-1.546303009	0.139208801	-11.1077963	7.11e-26	-0.612794084667744
1147	GRB14	66.7420521	1.578821365	0.226149363	6.981321297	5.67e-11	0.453787248013892
1148	GREB1L	179.7221734	-1.201884295	0.212192757	-5.664115544	1.37e-07	-0.392562967247672
1149	GRIA1	2748.764929	-1.338567947	0.173712792	-7.705638311	4.07e-13	-0.360123660885305
1150	GRIA2	3350.420485	-1.286456105	0.177065136	-7.265439926	8.74e-12	-0.334628978651113
1151	GRIA4	2156.837896	-1.455921684	0.19910341	-7.312389498	6.37e-12	-0.354849690361013
1152	GRIK2	944.0858825	-1.15273868	0.187758076	-6.139489198	9.76e-09	-0.303255020406464
1153	GRIK4	656.7655252	-1.001910277	0.113735559	-8.809120777	9.64e-17	-0.371109640645058
1154	GRIN1	1317.056147	-2.168421908	0.340704484	-6.364524117	2.62e-09	-0.447740668314922
1155	GRIN2A	313.4508844	-1.512801485	0.276947231	-5.462417798	3.96e-07	-0.214679211734719
1156	GRIN2B	518.9270576	-1.419128796	0.287802129	-4.930918348	5.37e-06	-0.258479412720936
1157	GRIN2C	415.6325368	-1.633353	0.190998042	-8.551674042	7.46e-16	-0.492453174999547
1158	GRIN3A	286.6051313	-2.807005295	0.247597574	-11.33696608	7.53e-27	-0.548160048627917
1159	GRM1	121.7066721	-1.061019173	0.231956193	-4.574222231	2.69e-05	-0.263496090205428
1160	GRM5	135.6929613	-1.462623389	0.280577971	-5.212894603	1.39e-06	-0.368841900506478
1161	GRM5-AS1	1.994848176	-1.130047553	0.335648447	-3.366759367	0.002602497	-0.184763124504568
1162	GS1-18A18.1	21.83182949	-1.551054487	0.361445664	-4.291252162	8.87e-05	-0.254900527029219
1163	GS1-44D20.1	7.141592726	1.053615805	0.176722225	5.961988101	2.68e-08	0.225199425748781
1164	GS1-600G8.5	5.509400641	2.388006198	0.440520033	5.420879914	4.9e-07	0.185324519690567
1165	GS1-72M22.1	27.6723876	-1.109181226	0.32453921	-3.417710991	0.002203561	-0.336615174931382
1166	GSC	32.40383037	1.226201403	0.225913268	5.427752937	4.73e-07	0.315856042449726
1167	GSDMD	432.3374987	1.005741262	0.167839383	5.99228409	2.26e-08	0.391784851436937
1168	GSG2	37.06395749	1.248612743	0.197233254	6.330640094	3.19e-09	0.447805521179285
1169	GSX2	27.16286916	1.719921733	0.319685348	5.380045553	6.03e-07	0.264703884011534
1170	GTSE1	202.870331	1.297818574	0.204834329	6.335942707	3.09e-09	0.504395489944882
1171	GUCY2F	10.04754262	1.018276452	0.345776968	2.944893806	0.009307649	-0.0122535828832312
1172	GZMK	6.602473199	1.075146322	0.344775209	3.118397999	0.005617528	0.224921737267415
1173	H19	2158.919408	5.489214844	0.383483958	14.31406643	3.21e-42	0.442248509917099
1174	HAMP	121.8880846	1.473844624	0.285181991	5.168084495	1.73e-06	0.353496741784516
1175	HAND2	25.42055856	2.472785198	0.43634433	5.667050147	1.35e-07	0.360849281798852
1176	HAND2-AS1	12.85681011	2.280272894	0.407056395	5.601859901	1.91e-07	0.27560752891879
1177	HAPLN1	564.5565859	-1.20663897	0.234281958	-5.150370862	1.88e-06	-0.354855498703139
1178	HAPLN2	911.5538035	-1.126519941	0.291972867	-3.858303527	0.000477962	-0.306053196527726
1179	HAR1A	32.43699742	-2.180843939	0.276312422	-7.892674251	1.07e-13	-0.448774589713221
1180	HAR1B	5.411496344	-1.92750621	0.278065241	-6.931848808	7.75e-11	-0.463396608837061
1181	HAS2	341.0371497	1.358754379	0.248230301	5.473765174	3.74e-07	0.468576848403595
1182	HAS3	129.3403741	1.331813328	0.206130368	6.461024344	1.47e-09	0.402970404391541
1183	HBG1	1.24007297	1.054805438	0.44329496	2.379466347	0.040171187	0.0174975519211142
1184	HCAR2	15.72978501	1.073534188	0.374324755	2.86792197	0.011568178	0.161080555255739
1185	HCAR3	6.783951483	1.293759376	0.454600664	2.845924961	0.01230561	0.125008194943283
1186	HCN1	136.8967531	-1.487905441	0.369159576	-4.03052105	0.000250266	-0.28604658552348
1187	HCN2	760.162795	-1.028277331	0.196530409	-5.232153833	1.26e-06	-0.397200652374268
1188	HCP5	1.083488717	1.352535641	0.343512912	3.937364783	0.000356555	0.362506809184735
1189	HDAC4	1345.791017	-1.390993022	0.106077432	-13.11299676	2.49e-35	-0.462408430373474
1190	HECW1	251.788328	-1.101418097	0.254956962	-4.320015776	7.88e-05	-0.315309788979703
1191	HELB	39.78093984	1.310608468	0.206273736	6.353734088	2.8e-09	0.273048343994159
1192	HEMGN	5.46358414	1.512506044	0.388451583	3.893679701	0.000419589	0.0756936442346421
1193	HEPHL1	10.86962969	1.626030964	0.34593024	4.700459156	1.54e-05	0.138611239683739
1194	HERC2P3	273.4000357	-1.801637591	0.185840601	-9.694531654	5.91e-20	-0.375311672993368
1195	HES2	7.941701693	1.608180584	0.314694916	5.11028461	2.29e-06	0.171796692848856
1196	HFE	134.358784	1.214719296	0.169765842	7.155263265	1.82e-11	0.434159633175941
1197	HGD	17.30563303	1.277724076	0.308538369	4.141216153	0.000162121	0.217485362109788
1198	HGF	238.6330667	1.880256539	0.216983518	8.665434853	3.04e-16	0.416760261317342
1199	HHATL	300.8568925	-1.110787287	0.254846436	-4.358653411	6.71e-05	-0.356962371526729
1200	HHATL-AS1	10.48889312	-1.023951443	0.178015984	-5.75201967	8.55e-08	-0.323914089302442
1201	HIF3A	424.7684244	-1.761322535	0.217648787	-8.09249874	2.46e-14	-0.344206661421575
1202	HILPDA	434.3845953	1.342615057	0.218208049	6.152912601	9.03e-09	0.284920220112695
1203	HILS1	19.04873239	1.815422262	0.332270363	5.463690007	3.94e-07	0.365042116629385
1204	HIP1R	3749.075813	-1.468895313	0.157745675	-9.311794512	1.57e-18	-0.461941163835636
1205	HIPK2	9789.691579	-1.029061405	0.134385111	-7.657555216	5.77e-13	-0.40720977625046
1206	HIRAP1	2.938603769	-1.983130139	0.28296966	-7.008278336	4.76e-11	-0.379402710031729
1207	HIST1H1D	4.7435658	1.201531379	0.370224752	3.245410722	0.003810262	0.138058861668244
1208	HIST1H2AG	31.10453831	1.316603314	0.218822182	6.01677263	1.97e-08	0.536342612544539
1209	HIST1H2AI	3.334871636	1.381044489	0.300468275	4.596307172	2.44e-05	0.254265599655726
1210	HIST1H2BG	9.866940468	1.08972924	0.207320691	5.256249321	1.12e-06	0.318722550071565
1211	HIST1H2BH	5.272094452	1.400316832	0.333662582	4.196805119	0.000130118	0.467921778869182
1212	HIST1H2BJ	18.32216439	1.363071592	0.20442319	6.667891218	4.18e-10	0.489452730572665
1213	HIST1H2BK	270.565476	1.316021765	0.159747877	8.238117382	8.19e-15	0.605428054493763
1214	HIST1H2BO	5.285497721	1.121899019	0.286120765	3.921068148	0.000378902	0.243236432176075
1215	HIST1H3B	5.083886722	1.172688867	0.320086261	3.663665116	0.000959922	0.211860486886428
1216	HIST1H3E	14.10087456	1.026007128	0.200963303	5.105445178	2.34e-06	0.343803088918448
1217	HIST1H3H	9.919065209	1.401780786	0.228901557	6.123946058	1.07e-08	0.326335584564593
1218	HIST1H3J	4.21504829	1.634213875	0.339421552	4.814702737	9.16e-06	0.22749756362629
1219	HIST1H4I	9.352155261	1.123468629	0.204401292	5.496387134	3.32e-07	0.454881143577032
1220	HJURP	197.7990101	1.329145018	0.21127016	6.291210356	4.03e-09	0.517209255442401
1221	HK2	992.6822238	1.102653623	0.174620402	6.314575002	3.51e-09	0.448181553342562
1222	HK3	155.9574587	1.180155552	0.240415038	4.90882585	5.95e-06	0.308075311436006
1223	HLA-A	3552.560793	1.13137429	0.188243299	6.010170342	2.04e-08	0.398195764958302
1224	HLA-B	5195.001832	1.431786914	0.194567121	7.3588328	4.66e-12	0.416019647223931
1225	HLA-DMB	179.4987824	1.058701728	0.193125039	5.481949591	3.58e-07	0.384809994104598
1226	HLA-DQA1	550.2866155	1.176961363	0.340959592	3.45190864	0.001967952	0.251159719477773
1227	HLA-DQA2	13.92838545	2.104152295	0.391401762	5.375939766	6.16e-07	0.230553611071891
1228	HLA-DQB2	3.123388206	1.194299544	0.404337489	2.953719545	0.00907692	0.248170358952089
1229	HLA-DRA	2753.447843	1.201594056	0.212039928	5.6668292	1.35e-07	0.418761584282621
1230	HLA-DRB1	1364.677739	1.186155394	0.236610835	5.01310683	3.65e-06	0.317304905793998
1231	HLA-DRB5	721.6278728	1.114679771	0.316881914	3.517650332	0.001585217	0.132757221834583
1232	HLA-G	2.41539502	1.549452458	0.292925266	5.28958284	9.5e-07	0.176461779693363
1233	HLA-H	118.1471882	1.052526136	0.235313904	4.472859951	4.15e-05	0.217009707525276
1234	HLA-J	0.736294275	1.134498213	0.395626394	2.867599915	0.011576811	0.199933449633548
1235	HLA-V	0.774866336	1.443884725	0.570379509	2.531445644	0.027940305	0.0700005741949627
1236	HLF	762.1169477	-1.843953293	0.205111156	-8.990019507	2.26e-17	-0.549803631186777
1237	HMGA1P7	14.19756328	-2.426575363	0.31830453	-7.623439613	7.32e-13	-0.45906187878401
1238	HMGA2	44.61851304	2.910576252	0.386286308	7.534764215	1.38e-12	0.320780133515641
1239	HMGCLL1	96.08998344	-1.599410586	0.267685626	-5.974958803	2.48e-08	-0.404290159032263
1240	HMMR	116.1175873	1.618365621	0.177036673	9.141414546	6.6e-18	0.52712693305634
1241	HMOX1	1868.344281	1.685292972	0.245420202	6.866969225	1.17e-10	0.350901014307062
1242	HNRNPA1P14	3.392270202	-1.358581189	0.185579504	-7.320750184	6.03e-12	-0.216498481011804
1243	HNRNPA1P54	2.993400322	-1.105585751	0.308292001	-3.586164242	0.001257172	0.155968044936457
1244	HOGA1	109.2242335	-1.36556032	0.158843262	-8.596904271	5.23e-16	-0.425884648058187
1245	HORMAD2	6.477779763	1.10307166	0.30043246	3.671612783	0.000933164	0.153108984551351
1246	HOTAIRM1	95.06014092	1.38592773	0.331940937	4.175223894	0.000141722	0.436074365043154
1247	HOXA-AS2	29.46728711	1.585855979	0.506472118	3.13118121	0.005403317	0.410607960065309
1248	HOXA1	16.93970374	1.474405424	0.325810145	4.525351489	3.31e-05	0.381224779469888
1249	HOXA10	55.73483806	1.457811748	0.463865376	3.142747494	0.005220057	0.462766351154469
1250	HOXA11	18.86310894	2.03986341	0.408007821	4.999569388	3.89e-06	0.297537699428685
1251	HOXA13	29.37920036	1.375537848	0.41601198	3.306486142	0.003155028	0.226353478050625
1252	HOXA4	5.427739899	1.736620678	0.445402898	3.898988279	0.000411716	0.380062430583014
1253	HOXA5	71.82260398	1.059681142	0.462171806	2.29282948	0.04912737	0.432703770367138
1254	HOXA6	10.78100859	1.195701673	0.435504912	2.745552669	0.016135628	0.374691288067223
1255	HOXA9	23.59022252	1.329637704	0.519506454	2.559424803	0.026074711	0.280777485469943
1256	HOXB-AS1	6.185904653	1.348821586	0.426880628	3.159716084	0.004955142	0.315613070369407
1257	HOXB13	15.68132271	2.088201707	0.534486445	3.906931088	0.000399845	0.251390896300795
1258	HOXB2	82.36227162	1.845683184	0.329072505	5.608743224	1.84e-07	0.39242774759217
1259	HOXB3	108.099887	1.94429968	0.390246437	4.98223557	4.22e-06	0.397539979319587
1260	HOXB4	38.02700403	2.120802287	0.363893375	5.828087103	5.64e-08	0.309236756868482
1261	HOXB5	9.533786808	2.766581266	0.421749348	6.559776034	8.13e-10	0.251589726659686
1262	HOXB6	8.572160432	2.284860501	0.385202971	5.931575485	3.18e-08	0.212553023988226
1263	HOXB7	46.78063949	1.715671058	0.294232876	5.830997132	5.55e-08	0.346012024051047
1264	HOXB9	8.934739621	1.832301535	0.441785366	4.147492599	0.000158156	0.138877813257207
1265	HOXC-AS2	5.151060235	2.209883812	0.473867465	4.663506094	1.81e-05	0.317115421474284
1266	HOXC10	45.17389371	1.920498132	0.501725108	3.827789561	0.000533607	0.353193279124796
1267	HOXC11	27.07399006	2.450181978	0.489645613	5.003990469	3.81e-06	0.32414953163443
1268	HOXC13	21.93443627	2.735242024	0.529787391	5.162905106	1.77e-06	0.356844356692076
1269	HOXC5	2.293321853	1.248929823	0.417550022	2.991090302	0.008159773	0.252204819346317
1270	HOXC6	31.65919201	1.471029874	0.400998881	3.668413918	0.000944202	0.366586074992149
1271	HOXC8	19.96202393	1.365371759	0.454644208	3.003165412	0.0078738	0.26137375498237
1272	HOXC9	20.06032194	2.094722449	0.448606331	4.669400104	1.77e-05	0.387032206784199
1273	HOXD-AS2	11.80442986	1.058923486	0.306304462	3.457094552	0.001936191	0.332655016419363
1274	HOXD10	79.84895865	1.877623406	0.422804335	4.440880211	4.76e-05	0.443409857428892
1275	HOXD11	20.66023864	2.325231793	0.467097996	4.978038471	4.31e-06	0.456667636002511
1276	HOXD12	7.599249558	1.474955319	0.42718525	3.45272998	0.001962583	0.140050099288061
1277	HOXD13	43.50367369	2.116000237	0.463676327	4.563528727	2.82e-05	0.407022475170738
1278	HOXD3	86.75246878	1.13819524	0.315090061	3.61228544	0.001148191	0.381234657840639
1279	HOXD4	3.542004961	1.257119554	0.333070046	3.77433987	0.000647632	0.324977257539481
1280	HOXD8	93.54618263	1.247034551	0.332238831	3.753428062	0.00069849	0.315328580425519
1281	HOXD9	87.96388387	1.119734169	0.395336791	2.832355084	0.012779833	0.46288482002252
1282	HP	161.5644944	3.085874508	0.404273597	7.633133929	6.85e-13	0.19132269421484
1283	HPCA	446.1646109	-1.488275869	0.302712226	-4.91647096	5.74e-06	-0.233612925404837
1284	HPCAL4	1379.600924	-1.913021342	0.272661794	-7.016096062	4.52e-11	-0.450878869732319
1285	HPR	186.7507069	-1.533897192	0.265161619	-5.78476326	7.16e-08	-0.37719088941958
1286	HPSE2	117.2478548	-2.50094804	0.312266949	-8.009006556	4.53e-14	-0.469618743181985
1287	HRH1	532.3043689	1.015801243	0.157398958	6.453671972	1.53e-09	0.354311402798572
1288	HRH3	144.4257881	-2.581209777	0.286796132	-9.000155467	2.07e-17	-0.535440035276602
1289	HRSP12	743.7063377	-1.21600408	0.133797443	-9.088395486	1.02e-17	-0.395195352936527
1290	HS2ST1	1100.85755	1.012558455	0.08952793	11.30997282	9.55e-27	0.620812698588193
1291	HS3ST2	163.0164779	-1.321338222	0.270824602	-4.878944579	6.83e-06	-0.31998109176982
1292	HS3ST3A1	35.48345376	1.366997849	0.306912867	4.454025861	4.5e-05	0.269792071511544
1293	HS3ST3B1	142.9489475	2.420525108	0.276343433	8.759119334	1.45e-16	0.385178923127766
1294	HS3ST4	114.0322468	-1.700161944	0.29889495	-5.688158808	1.21e-07	-0.32361666704911
1295	HSD17B6	183.5571297	-1.035147571	0.185334137	-5.585304401	2.08e-07	-0.383446486506494
1296	HSPA12A	150.9567581	-1.37428794	0.197400792	-6.961917046	6.42e-11	-0.421183915801989
1297	HSPA1B	1.225105388	1.276662323	0.401451398	3.180116768	0.004661593	0.314222607579124
1298	HSPA1L	3.351627805	-1.062449242	0.206596622	-5.14262639	1.95e-06	-0.199610816107727
1299	HSPA5	8454.602952	1.041950579	0.110568765	9.42355262	6.02e-19	0.548801505158806
1300	HSPA6	282.6419419	1.633581029	0.296118109	5.516653598	2.99e-07	0.402858488990967
1301	HSPB8	3274.250701	-1.568277029	0.185599208	-8.449804523	1.64e-15	-0.379508930005555
1302	HSPD1P6	8.556201971	1.842173023	0.297965463	6.182505187	7.6e-09	0.329153157183658
1303	HSPG2	1520.603839	1.250160995	0.208744554	5.988951417	2.3e-08	0.471254716285065
1304	HTR1A	34.75074319	-1.643474711	0.374428976	-4.389282928	5.92e-05	-0.34987395441845
1305	HTR2A	170.9572816	-1.727385512	0.253355057	-6.818042354	1.6e-10	-0.446849972677163
1306	HTR2C	2.663498953	-1.817376341	0.386768754	-4.69887064	1.55e-05	-0.302816863682585
1307	HTR3A	12.39194447	1.314293234	0.435022496	3.021207516	0.007478418	0.0278549363832692
1308	HTR5A	33.83138178	-1.147391781	0.355009822	-3.2320001	0.003968875	-0.188313716724017
1309	HTR5A-AS1	23.93620633	-1.633169421	0.43656005	-3.740996047	0.000730623	-0.26784684793954
1310	HTRA3	146.6292772	2.058144801	0.275378266	7.473882489	2.08e-12	0.478353066521374
1311	IBSP	169.5633693	2.745919812	0.441217424	6.223507198	5.97e-09	0.406754745571869
1312	ICAM1	484.9332384	1.040215631	0.261589211	3.976523449	0.000307112	0.336055960960989
1313	ICAM5	227.0473	-1.026838012	0.267621547	-3.836903351	0.000516214	-0.225306757572586
1314	ICOS	7.212980746	1.180024636	0.338517064	3.485864564	0.001762096	0.224457541617567
1315	IDO1	15.24780595	1.274613483	0.370503546	3.440219385	0.002046073	0.281331786908189
1316	IER5L	203.3118968	1.232280773	0.170612279	7.22269687	1.16e-11	0.432885065054759
1317	IFITM10	499.3362634	-1.033899788	0.16184309	-6.388285024	2.26e-09	-0.331002948681284
1318	IFITM3	3182.10525	1.079868514	0.199265592	5.419242233	4.94e-07	0.370896771284863
1319	IGF2	1799.970902	2.082423094	0.287181409	7.25124618	9.62e-12	0.16985684098371
1320	IGF2-AS	6.972582415	2.727939029	0.383445885	7.114273845	2.37e-11	0.195542782842806
1321	IGF2BP1	25.61351086	1.734436465	0.504577395	3.437404214	0.002064623	0.106817907344601
1322	IGF2BP2	189.0607379	2.666915892	0.275684157	9.67380905	6.99e-20	0.51934465837069
1323	IGF2BP3	131.9316768	3.300785463	0.269480155	12.24871442	5.57e-31	0.588360866895413
1324	IGFBP2	4222.762538	2.596763672	0.281841846	9.213549051	3.67e-18	0.587791301199041
1325	IGFBP3	3243.175753	2.430318105	0.278063267	8.74016239	1.68e-16	0.33785135868695
1326	IGFBP4	1772.678068	1.298883346	0.201496626	6.446179136	1.6e-09	0.470977022388434
1327	IGFBP5	14396.59448	1.281398296	0.21921853	5.845301009	5.13e-08	0.402566248973911
1328	IGFBP6	206.0935461	1.488397821	0.256746652	5.797145968	6.69e-08	0.227083157738
1329	IGFBP7	4854.967887	1.016139826	0.15512601	6.550415527	8.6e-10	0.404408248807052
1330	IGFN1	333.13378	-1.580918523	0.29001979	-5.451071188	4.2e-07	-0.267559202699922
1331	IGHA1	65.37850214	1.689506221	0.4410992	3.830218285	0.000528854	0.286089032951499
1332	IGHA2	16.26491868	1.59412247	0.444791485	3.583977036	0.001266165	0.239808115745966
1333	IGHG1	242.4819538	1.682441927	0.426447171	3.945252873	0.000345853	0.325131520680655
1334	IGHG2	55.04840512	2.469641618	0.454504323	5.433703252	4.59e-07	0.31959648909494
1335	IGHG3	34.54805541	2.091772629	0.462112417	4.526544956	3.3e-05	0.249298602255268
1336	IGHG4	6.01254178	2.142139014	0.509702908	4.202720799	0.000127087	0.224199934872936
1337	IGHM	27.30020576	1.267131622	0.394548258	3.211601105	0.004230124	0.228458384027706
1338	IGHV3-15	3.926366932	2.743631512	0.528020588	5.196069196	1.51e-06	0.204392763374039
1339	IGHV3-23	11.83634618	2.94883282	0.453127952	6.507726588	1.11e-09	0.284216146101168
1340	IGHV3-30	4.677091501	2.295550516	0.568620927	4.037048953	0.000244048	0.231334801048152
1341	IGHV3-33	1.06339046	1.860668708	0.607425122	3.063206708	0.006610342	0.238794013901134
1342	IGHV3-7	8.249364406	3.055104597	0.476224209	6.4152652	1.92e-09	0.24488664520931
1343	IGHV5-51	3.676417735	2.958617789	0.500968267	5.905798802	3.67e-08	0.146515743486229
1344	IGJ	39.53664845	2.328407762	0.339749316	6.853311111	1.28e-10	0.260728574025119
1345	IGKV1-5	25.00182768	2.785510782	0.47508142	5.863228208	4.64e-08	0.22347435650784
1346	IGKV1D-39	1.360205172	2.646992845	0.655121933	4.040458292	0.000241012	0.216077136127262
1347	IGKV2-30	5.988599301	2.364808468	0.508973158	4.646234148	1.96e-05	0.231060742069959
1348	IGKV3-11	13.90864674	2.346224158	0.48939668	4.794115395	1.01e-05	0.215426969624068
1349	IGKV3-20	41.52824354	2.961780896	0.461467566	6.418177816	1.89e-09	0.220129120517165
1350	IGKV4-1	37.20944247	2.293831964	0.445362292	5.150485355	1.88e-06	0.247990857988901
1351	IGLC2	28.38537488	2.957877317	0.427426648	6.920198657	8.34e-11	0.313280071704238
1352	IGLC3	29.95381228	2.078782476	0.453175477	4.587146877	2.54e-05	0.290066046283279
1353	IGLL5	0.718310025	1.209379185	0.500466447	2.416504029	0.036833904	0.185289602651363
1354	IGLV1-40	18.29215265	2.313504466	0.447370778	5.171335677	1.7e-06	0.200492789848615
1355	IGLV1-44	13.50072796	1.391951557	0.424419299	3.279661315	0.003425899	0.185398488071709
1356	IGLV1-47	11.27754349	1.247348811	0.344071953	3.625255702	0.001097861	0.1729340872096
1357	IGLV2-11	8.308669699	2.223114738	0.489340326	4.543085093	3.07e-05	0.212048615386894
1358	IGLV2-14	13.19408494	2.351388313	0.470894118	4.993454418	4e-06	0.25412000394064
1359	IGLV2-23	7.376679793	3.04457741	0.488237219	6.235856852	5.56e-09	0.225812031469409
1360	IGLV2-8	6.829956402	2.176554887	0.478260769	4.550979358	2.97e-05	0.24400716936328
1361	IGLV3-19	9.261438281	2.170313391	0.469074511	4.626798816	2.13e-05	0.191381847901091
1362	IGLV7-46	7.952157772	2.213691672	0.394013274	5.618317504	1.75e-07	0.190155269296567
1363	IKBIP	305.168288	1.389338877	0.137723223	10.08790564	1.58e-21	0.578637131313868
1364	IL10	20.08694018	1.40093442	0.259780992	5.392751827	5.65e-07	0.222406032268529
1365	IL11	26.97804079	1.769517254	0.257419637	6.874056972	1.12e-10	0.20363837845463
1366	IL13RA2	164.2321885	1.379892456	0.334791677	4.121645048	0.000175243	0.431807291439286
1367	IL15	29.65540034	1.108331537	0.197097493	5.623265536	1.71e-07	0.328697978566736
1368	IL17D	1859.063287	-1.365261339	0.15487183	-8.815427189	9.2e-17	-0.487594466425097
1369	IL1A	27.23475331	1.348261483	0.235612726	5.722362727	1.01e-07	0.165741892374515
1370	IL1B	271.4652781	1.472700569	0.258318367	5.70110669	1.13e-07	0.169180180488641
1371	IL1R1	407.6994178	1.08078356	0.219735531	4.918565307	5.69e-06	0.269593248213575
1372	IL1R2	31.96996561	1.272123249	0.305503143	4.164026719	0.000148073	0.124238447437114
1373	IL1RAP	936.355439	1.825064184	0.190615646	9.574576999	1.7e-19	0.430214031788721
1374	IL1RN	83.07456345	1.765085311	0.306118901	5.766012183	7.93e-08	0.259203954754433
1375	IL2RA	76.87788711	1.547084386	0.389763004	3.96929511	0.000315723	0.240539061910112
1376	IL2RB	53.48972249	1.258433989	0.225536352	5.579739047	2.14e-07	0.351056621419223
1377	IL31RA	14.92954402	1.604482117	0.474309898	3.382771739	0.002469776	0.129831490614344
1378	IL4I1	86.44221444	1.332446332	0.249381599	5.343001791	7.27e-07	0.396510238471823
1379	IL6	45.51074239	1.861079402	0.343005998	5.425792594	4.78e-07	0.242217124187
1380	IL7	31.46403414	1.161194445	0.166155537	6.988599146	5.42e-11	0.381028615962999
1381	IL7R	114.3896394	1.179203243	0.261505986	4.509278201	3.55e-05	0.231290283026281
1382	IL8	584.9273942	4.105955728	0.35763251	11.48093536	1.64e-27	0.228827147961349
1383	INA	1304.75801	-1.808065685	0.302372007	-5.979606722	2.42e-08	-0.473110009532831
1384	INHBA-AS1	25.86725058	-2.022919217	0.303259399	-6.670590336	4.1e-10	-0.46188853824692
1385	INHBE	19.64802983	1.05224246	0.262502918	4.008498146	0.000272294	0.0418309914115087
1386	INMT	46.24148468	1.025281586	0.257416603	3.982966027	0.000299722	0.163813590391973
1387	INSM2	40.79796195	-1.550456044	0.316977491	-4.891375847	6.45e-06	-0.271092459702372
1388	IP6K3	161.1621511	-1.21749763	0.254250805	-4.78856942	1.03e-05	-0.303298575835115
1389	IPCEF1	295.0535827	-1.279493531	0.216790653	-5.901977395	3.74e-08	-0.264263254116713
1390	IQGAP1	2467.060097	1.103971414	0.13409285	8.232887985	8.51e-15	0.517970961767355
1391	IQGAP3	306.4506192	1.224638355	0.210888422	5.807044057	6.34e-08	0.516069932008379
1392	IQSEC2	213.2068651	-1.139608898	0.160703852	-7.091360173	2.75e-11	-0.391494000511938
1393	IQSEC3	399.0937125	-1.92787861	0.256922239	-7.503743604	1.7e-12	-0.458360294839464
1394	IRX1	129.5530194	1.242141892	0.365760192	3.396055443	0.002364314	0.189963637227713
1395	IRX3	119.6233628	-1.154506934	0.204599727	-5.642758913	1.54e-07	-0.254339946344976
1396	ISG20	106.3053201	1.021727655	0.176164278	5.799857188	6.59e-08	0.457088602687204
1397	ISL2	12.72402466	1.69140144	0.299862519	5.640589706	1.56e-07	0.394696801583404
1398	ISLR	527.7866054	1.214156509	0.233728493	5.194730415	1.52e-06	0.290620779088532
1399	ISM1	71.35672154	-1.153886347	0.201124378	-5.737177961	9.26e-08	-0.31649488722146
1400	ITGA1	829.6365977	1.291107002	0.176475821	7.316056073	6.22e-12	0.36540157096883
1401	ITGA2	412.5853208	1.408396951	0.163189405	8.630443549	3.99e-16	0.402014246084188
1402	ITGA3	1431.598341	1.597800063	0.200717602	7.960438188	6.49e-14	0.348073323913346
1403	ITGA4	235.8992352	1.509442241	0.17860546	8.45126595	1.63e-15	0.481260240005157
1404	ITGA5	1023.28923	1.429494115	0.219073063	6.525193457	1e-09	0.477678498837838
1405	ITGB1	3524.2186	1.062457528	0.129481479	8.205478789	1.04e-14	0.532703508150758
1406	ITGB1P1	8.147225459	1.081273288	0.183242874	5.900765809	3.77e-08	0.31241822529956
1407	ITGBL1	123.3905072	1.223847389	0.21215301	5.768701513	7.81e-08	0.17979637669537
1408	ITK	40.11207998	1.065059114	0.243279418	4.377925277	6.2e-05	0.250987861924534
1409	ITPK1	3688.633033	-1.016934413	0.122488068	-8.302314084	5.02e-15	-0.521305234940901
1410	ITPK1-AS1	2.111666129	-1.512225246	0.328774695	-4.599579194	2.41e-05	-0.00800677921456188
1411	ITPKC	522.828787	1.178747477	0.151854115	7.762367713	2.72e-13	0.536303188177569
1412	ITPRIPL1	86.31986046	1.203390884	0.172510978	6.975735097	5.88e-11	0.530270759949946
1413	JAKMIP1	283.8937527	-1.185905385	0.228353214	-5.19329403	1.53e-06	-0.296149528920222
1414	JAKMIP3	225.3820065	-1.12342434	0.191180913	-5.876236922	4.32e-08	-0.410359846004513
1415	JPH3	876.217928	-1.895535013	0.258936469	-7.320463668	6.04e-12	-0.499670097958029
1416	JPH4	1774.640095	-1.449731373	0.212956934	-6.807626983	1.71e-10	-0.429037727861959
1417	KB-1125A3.11	2.097579264	-1.012913389	0.26805739	-3.778718387	0.000637356	-0.262897244119605
1418	KB-1507C5.4	15.9134896	-1.420160141	0.121985554	-11.64203545	2.91e-28	-0.127928290447734
1419	KB-1517D11.4	22.0859899	-1.857003167	0.445747614	-4.166041744	0.000147003	-0.280127549045092
1420	KBTBD11	1901.111164	-1.485451146	0.160203502	-9.272276354	2.21e-18	-0.510503445695815
1421	KBTBD11-OT1	109.5552439	-1.45972109	0.237267287	-6.152222274	9.07e-09	-0.264853856212095
1422	KCNA1	161.0783261	-1.562152241	0.31110965	-5.021227214	3.51e-06	-0.278477695167314
1423	KCNA5	65.29283867	-1.173477383	0.257987686	-4.548579043	3e-05	-0.279600456539285
1424	KCNAB1	276.9059004	-1.161100056	0.175324064	-6.622593763	5.54e-10	-0.452181703069573
1425	KCNAB2	1245.077636	-1.025956726	0.183882712	-5.579408277	2.14e-07	-0.20637727468712
1426	KCNB1	1234.092153	-1.931342663	0.204490136	-9.444673965	5.16e-19	-0.552333094663556
1427	KCNC1	465.994481	-1.36165576	0.18643359	-7.30370401	6.74e-12	-0.401607149232402
1428	KCNC2	192.1988807	-2.002762395	0.356575389	-5.616659077	1.77e-07	-0.385968170259218
1429	KCNE1L	63.1517255	1.048731631	0.301763423	3.475343768	0.001822277	0.148636368604273
1430	KCNE3	101.2812037	1.178723646	0.17235916	6.838764176	1.41e-10	0.470147190934142
1431	KCNE4	368.6655249	1.593487468	0.211349573	7.539582141	1.34e-12	0.416659823666671
1432	KCNH1-IT1	8.490247444	-1.095409076	0.234337862	-4.674486088	1.73e-05	-0.24074509440382
1433	KCNH3	366.4432282	-1.310701171	0.240623246	-5.447109498	4.28e-07	-0.283218042067814
1434	KCNIP2	735.2288381	-2.415402227	0.225302581	-10.72070375	3.52e-24	-0.579381026738603
1435	KCNIP2-AS1	3.601053759	-1.286163684	0.206027422	-6.242682018	5.34e-09	-0.0607156041685323
1436	KCNIP3	921.0265962	-1.589003855	0.189505433	-8.385004234	2.68e-15	-0.438956118611618
1437	KCNJ10	4898.804049	-1.246207982	0.155992909	-7.988875825	5.25e-14	-0.436864961322847
1438	KCNJ11	373.3377018	-2.620375345	0.226376033	-11.5753214	5.97e-28	-0.619950973291285
1439	KCNJ12	1.424205952	-1.731872679	0.394662039	-4.388242368	5.94e-05	-0.159245891335199
1440	KCNJ16	1015.443578	-1.370826707	0.232850742	-5.887147682	4.06e-08	-0.328707193114397
1441	KCNJ3	185.2926868	-1.401782986	0.287808768	-4.870536076	7.1e-06	-0.304960751433198
1442	KCNJ4	135.3115286	-1.449327411	0.305315333	-4.746985343	1.24e-05	-0.271772242097103
1443	KCNJ6	127.0894683	-1.022218788	0.239629977	-4.265821842	9.85e-05	-0.102636823563993
1444	KCNJ9	992.7556573	-1.466021308	0.210833352	-6.953460123	6.77e-11	-0.459261412246097
1445	KCNK12	151.4480829	-1.70630278	0.269023492	-6.342579104	2.98e-09	-0.454824707930853
1446	KCNK13	61.66418375	1.039172558	0.16741564	6.207141451	6.58e-09	0.339972218090765
1447	KCNK15	7.391780257	1.239745714	0.295306011	4.198172966	0.00012937	0.130897262766517
1448	KCNK3	283.6906629	-1.476046172	0.235374127	-6.271063823	4.54e-09	-0.411168767025423
1449	KCNK4	1.576181998	-1.334130425	0.295338706	-4.517289467	3.43e-05	-0.397784414861338
1450	KCNK5	23.54249733	1.491172672	0.326040214	4.573585127	2.69e-05	0.218168794573004
1451	KCNN1	290.3810651	-1.440081536	0.203617514	-7.072483636	3.1e-11	-0.46385046303098
1452	KCNN2	385.5984881	-1.454516878	0.176695963	-8.231749326	8.58e-15	-0.428135006739972
1453	KCNN3	3053.820668	-1.113618778	0.176717505	-6.301689104	3.8e-09	-0.327949543727368
1454	KCNN4	72.20585214	1.797266269	0.245032457	7.334808987	5.49e-12	0.328116980362912
1455	KCNQ5	338.4043596	-1.387418811	0.225427518	-6.154611563	8.95e-09	-0.243312899384401
1456	KCNS1	122.3726987	-1.593041489	0.350675812	-4.542775504	3.08e-05	-0.198798068504291
1457	KCNS2	58.99274756	-1.306847649	0.366693321	-3.56387088	0.001356383	-0.219427938593862
1458	KCNT1	214.6434809	-1.513036678	0.280970496	-5.385037582	5.87e-07	-0.378245919058995
1459	KCNV1	83.26540316	-1.390806378	0.443084198	-3.138921193	0.005277685	-0.262538069571477
1460	KCTD16	220.9954663	-1.320161116	0.243704887	-5.417048185	4.99e-07	-0.301413498267664
1461	KCTD4	86.82155678	-1.659909128	0.255574419	-6.494817172	1.2e-09	-0.442927368184724
1462	KDELC2	608.3830185	1.336568388	0.135778088	9.843770883	1.48e-20	0.524064231778138
1463	KDELR2	2465.253661	1.089274867	0.092876216	11.72824334	1.31e-28	0.645451048440755
1464	KDELR3	82.35205724	1.654806952	0.22969572	7.204343864	1.32e-11	0.440703358489378
1465	KHDRBS2	39.20870283	-1.072495859	0.262635947	-4.083583647	0.00020332	-0.277797312421622
1466	KIAA0040	467.8702252	1.379944334	0.170269037	8.1044937	2.25e-14	0.464352632386032
1467	KIAA0101	92.3958425	1.585085771	0.183922836	8.618210799	4.4e-16	0.572647564543127
1468	KIAA0513	1537.287997	-1.221282603	0.168830745	-7.233768966	1.08e-11	-0.3818181315712
1469	KIAA1045	488.314875	-1.686094753	0.292077391	-5.772767095	7.63e-08	-0.323575494973316
1470	KIAA1107	344.0736749	-1.026339445	0.174375167	-5.885811977	4.09e-08	-0.369714601979335
1471	KIAA1161	1410.124726	-1.153487027	0.16020569	-7.200037817	1.35e-11	-0.469494325694991
1472	KIAA1210	10.88300136	1.47485591	0.454903738	3.242127481	0.003849204	0.0519984468031846
1473	KIAA1244	1487.760217	-1.119153788	0.157694855	-7.096958155	2.65e-11	-0.423635973824194
1474	KIAA1549L	1092.901811	-1.000401525	0.147618047	-6.776959493	2.08e-10	-0.351650191318076
1475	KIAA1644	514.2551053	-1.851845348	0.287755097	-6.435491027	1.71e-09	-0.467002120908777
1476	KIAA1671	677.3087068	-1.018475835	0.113345679	-8.985572637	2.34e-17	-0.380139701309971
1477	KIAA1755	805.1690901	-1.130682086	0.11827043	-9.560141875	1.9e-19	-0.456585329284377
1478	KIF11	383.3177052	1.025486849	0.173405571	5.913805678	3.51e-08	0.497580447255449
1479	KIF14	171.0825479	1.724942983	0.198582178	8.686293011	2.56e-16	0.597218347055117
1480	KIF15	274.4792772	1.275611809	0.155848373	8.184954282	1.22e-14	0.51032097787929
1481	KIF18A	89.92104015	1.57612416	0.202598609	7.779540859	2.43e-13	0.52810635556818
1482	KIF19	171.0083095	-1.049206406	0.290825477	-3.607683945	0.001167019	-0.153690564994385
1483	KIF1A	10462.00985	-1.332216313	0.163166227	-8.164779769	1.43e-14	-0.46311314459174
1484	KIF20A	224.6914136	1.490630118	0.233322265	6.388717847	2.25e-09	0.589046332881418
1485	KIF21B	2337.403236	-1.16559787	0.176941592	-6.587472511	6.85e-10	-0.342301440421491
1486	KIF23	206.8891453	1.670786292	0.199178078	8.388404549	2.61e-15	0.595075830289598
1487	KIF2C	265.55885	1.667631162	0.214912009	7.759599712	2.78e-13	0.625689377945473
1488	KIF4A	329.0359892	1.601448146	0.206053204	7.772012822	2.56e-13	0.611923559329648
1489	KIF5A	7540.99372	-1.553488283	0.239184287	-6.494942897	1.2e-09	-0.421869869881642
1490	KIF6	249.9288869	-1.666410855	0.227421183	-7.327421459	5.76e-12	-0.417288058219433
1491	KIFC1	194.1095567	1.18307455	0.23453946	5.044245228	3.15e-06	0.540052108681505
1492	KIRREL	849.2221825	1.06379513	0.150327418	7.076521003	3.02e-11	0.434419859260204
1493	KISS1R	21.27141882	1.518665418	0.379030429	4.006711075	0.000274191	0.180178026553124
1494	KLF15	1103.348981	-1.610427889	0.152923714	-10.53092324	2.23e-23	-0.464198995379629
1495	KLF17	17.18261489	1.073516452	0.31948567	3.360139604	0.002657805	0.240728148664101
1496	KLHDC7A	20.65957231	1.562883188	0.506777575	3.083962795	0.006225617	0.0946939119416364
1497	KLHDC8A	1630.98896	1.006275023	0.223507077	4.502206539	3.66e-05	0.422898010675218
1498	KLHL14	23.49553686	1.353159327	0.271844912	4.97768862	4.31e-06	0.113642347923789
1499	KLHL32	467.5458177	-1.344797708	0.206132726	-6.523940833	1.01e-09	-0.507654101953122
1500	KLHL4	507.7006204	1.441677669	0.169631829	8.498862983	1.12e-15	0.449733817313155
1501	KLK7	32.01528898	-1.811015754	0.418117239	-4.331358731	7.52e-05	-0.238676696080877
1502	KMO	27.47174094	1.287421058	0.236756212	5.437749851	4.5e-07	0.325786251168303
1503	KMT2A	414.436541	-1.079171733	0.15739147	-6.856608753	1.25e-10	-0.335821809743951
1504	KNDC1	871.9835666	-1.273532679	0.20057476	-6.349416448	2.87e-09	-0.383546613991236
1505	KPNA2	957.8798015	1.143278466	0.108331361	10.55353182	1.81e-23	0.625432252344116
1506	KRR1P1	9.94908293	-1.034645241	0.170777578	-6.058437272	1.55e-08	-0.0614658588049526
1507	KRT17	0.945176376	2.323035202	0.619030619	3.752698381	0.000700292	-0.011252374252766
1508	KRT18	10.98787941	1.626445737	0.324835563	5.006981752	3.76e-06	0.283448928012826
1509	KRT18P37	1.395189842	-1.029177392	0.223215944	-4.610680459	2.29e-05	-0.174643593548628
1510	KRT23	0.997222128	1.139820433	0.446611834	2.552150093	0.026544552	0.101345714784786
1511	KRT31	2.136039874	-1.593335262	0.416744592	-3.823289593	0.000542072	-0.119823962130056
1512	KRT7	11.60556418	1.374809757	0.293262409	4.687984943	1.63e-05	0.30145085663228
1513	KRT75	22.84996108	1.204412388	0.48287275	2.494264563	0.030534712	0.258784051526092
1514	KRT8	12.58604288	1.139305785	0.248662465	4.58173606	2.6e-05	0.251650278935665
1515	KRT8P15	3.534172654	-1.32997152	0.309522539	-4.296848705	8.66e-05	-0.0136524406397797
1516	KRT8P30	4.669882133	-1.43118493	0.245023256	-5.841016701	5.25e-08	-0.343818164115751
1517	KRTAP5-1	8.950310347	-1.095726352	0.203848718	-5.375193747	6.18e-07	-0.19843066731111
1518	KRTAP5-AS1	26.54286694	-1.159421863	0.239848319	-4.833979522	8.38e-06	-0.211955496761974
1519	KSR2	293.1126722	-2.503720053	0.264603024	-9.462174746	4.45e-19	-0.578659106607193
1520	KYNU	70.22286578	1.006796081	0.215825074	4.664870783	1.8e-05	0.395044537184498
1521	L1CAM	865.4011418	-1.454680905	0.284372016	-5.1154151	2.23e-06	-0.348214145537829
1522	L1TD1	8.628507236	1.544716426	0.332772764	4.64195569	2e-05	0.111989580811267
1523	LA16c-329F2.1	3.755330137	-1.579721708	0.349514593	-4.519758939	3.39e-05	-0.317652148609801
1524	LA16c-380A1.1	12.98657332	-1.066132176	0.155279866	-6.865875146	1.18e-10	-0.207058688555565
1525	LAMA2	660.1854266	1.239258055	0.165433661	7.49096675	1.85e-12	0.329359483855682
1526	LAMA4	1082.485348	1.327044238	0.163641926	8.109439125	2.17e-14	0.523252920587937
1527	LAMB1	1939.629782	1.897052391	0.219639171	8.637131457	3.79e-16	0.532473329342037
1528	LAMC1	2430.354697	1.62187175	0.156105986	10.38955513	9.45e-23	0.547897583764351
1529	LAMC2	36.66835629	1.052543339	0.264781611	3.975137608	0.000308755	0.29034685417163
1530	LAMC3	517.3173021	1.171925852	0.190424114	6.154293322	8.97e-09	0.377048495028785
1531	LAMP3	30.95959433	1.242833229	0.227145065	5.471539654	3.78e-07	0.298279491588919
1532	LBX1-AS1	7.050683778	1.357228754	0.456359719	2.974032759	0.008570571	0.265434300327231
1533	LCAT	600.2103424	-1.060198617	0.133358162	-7.950009223	6.99e-14	-0.357514134164555
1534	LCN12	65.59983021	-1.301870105	0.184458657	-7.057788042	3.42e-11	-0.400518578486391
1535	LCN2	9.1176898	1.506514981	0.434403085	3.468011698	0.001866966	0.116357022914381
1536	LCN8	7.427195313	1.220401088	0.437738443	2.78796872	0.014422848	0.0098571535662987
1537	LCN9	14.77368581	-1.615953161	0.372480643	-4.338354735	7.31e-05	-0.31371756102051
1538	LCNL1	258.9488045	-1.708518127	0.222745421	-7.670272712	5.26e-13	-0.325440466464839
1539	LCTL	68.88808169	1.093268149	0.21576936	5.066836862	2.82e-06	0.444927741545053
1540	LDHA	5070.478771	1.557721257	0.17660433	8.820402411	8.85e-17	0.543479895406246
1541	LDHD	236.3561964	-1.195751266	0.139393285	-8.578255867	6.06e-16	-0.531715313740024
1542	LDLRAD4-AS1	9.808777272	-2.388403259	0.261758596	-9.124450158	7.54e-18	-0.397324368032994
1543	LEFTY2	70.57174394	2.128360784	0.328138119	6.48617354	1.27e-09	0.348043873892338
1544	LEMD1-AS1	2.652937425	1.233944184	0.297423592	4.148777081	0.000157374	0.207771875401388
1545	LEPRE1	554.8227899	1.156847299	0.130796355	8.844644778	7.32e-17	0.60302145458682
1546	LGALS1	3401.80623	1.049353725	0.20198939	5.195093291	1.52e-06	0.420991309538514
1547	LGALS3	1461.963406	1.875200138	0.234524646	7.995748708	4.99e-14	0.421204933881709
1548	LGI3	902.8228123	-1.223394641	0.279529353	-4.376623161	6.24e-05	-0.370501292345403
1549	LGSN	6.122378387	1.258817474	0.402259256	3.129368571	0.005433473	0.0865867766472442
1550	LHCGR	8.672680767	1.322852993	0.362835153	3.6458788	0.001022008	0.13404261594571
1551	LHFPL1	47.72549134	-1.26589808	0.222685879	-5.684680537	1.23e-07	-0.329843631503665
1552	LHPP	1052.248565	-1.123531174	0.172805579	-6.501706597	1.15e-09	-0.390226630980654
1553	LHX5	57.11117512	-1.56892219	0.372161048	-4.215707689	0.000120669	-0.318949554573822
1554	LHX9	65.37281429	1.008751846	0.324879799	3.105000213	0.005852614	0.25421190635504
1555	LIF	367.8302671	2.430675017	0.341963164	7.108002483	2.47e-11	0.377190645689391
1556	LIFR	4180.769075	-1.047549995	0.152388747	-6.874195201	1.12e-10	-0.316203907434291
1557	LILRA5	4.187611647	1.701258162	0.340533323	4.995863977	3.96e-06	0.186806242300048
1558	LILRB3	4.754352593	1.027231529	0.346881967	2.96132871	0.008877338	0.263949006703677
1559	LILRB5	18.49716686	-1.040422521	0.233653819	-4.45283764	4.53e-05	-0.173486382304883
1560	LIMS2	1186.055877	-1.147141201	0.218971329	-5.238773531	1.22e-06	-0.317642219134357
1561	LIN28B	7.131972404	1.907914213	0.412391187	4.626466982	2.14e-05	0.218202074097452
1562	LINC00032	7.057577481	-1.245205574	0.218222426	-5.7061302	1.1e-07	-0.23479814874445
1563	LINC00087	11.63445457	-1.41308868	0.267331076	-5.285912519	9.68e-07	-0.3407687238532
1564	LINC00152	142.9608342	1.783695496	0.255811649	6.972690654	6.01e-11	0.547225812861891
1565	LINC00173	54.35494095	-1.084342607	0.156610587	-6.923814217	8.15e-11	-0.228544806790672
1566	LINC00176	72.380213	-1.332546294	0.156569351	-8.510901297	1.02e-15	-0.373000765908801
1567	LINC00263	297.2863034	-1.414320155	0.129882739	-10.88920792	6.65e-25	-0.538572949175376
1568	LINC00266-1	3.431799315	-1.110287005	0.35969722	-3.086726677	0.006175898	-0.0294788157305135
1569	LINC00319	24.69275326	-1.873406338	0.198783364	-9.424361773	5.99e-19	-0.392087826933668
1570	LINC00320	241.3120464	-1.332608482	0.265489126	-5.019446571	3.54e-06	-0.455976559387016
1571	LINC00346	9.188966627	1.509795048	0.226680461	6.660455175	4.37e-10	0.397688858759083
1572	LINC00475	32.2980847	1.549722956	0.379683309	4.081619912	0.000204863	0.255289605467584
1573	LINC00488	12.55755735	1.312118386	0.283498705	4.628304691	2.12e-05	0.206972962123088
1574	LINC00507	15.76580928	-2.8785954	0.553182646	-5.203697949	1.46e-06	-0.22081725386069
1575	LINC00519	7.456446121	-1.025023448	0.213522677	-4.80053671	9.77e-06	-0.123054096930534
1576	LINC00594	9.785205615	-1.31710695	0.273237955	-4.820366011	8.92e-06	-0.245045691570013
1577	LINC00599	377.3971212	-1.779824048	0.252599994	-7.046017784	3.69e-11	-0.44265666132041
1578	LINC00617	82.38302736	-1.42388231	0.335787535	-4.240426346	0.000109389	-0.349907545100235
1579	LINC00621	3.909338955	-1.062116441	0.287874846	-3.689507628	0.000875207	-0.263417813953097
1580	LINC00632	130.8455117	-1.627666066	0.203121339	-8.013269668	4.39e-14	-0.379447059735108
1581	LINC00634	315.6662452	-1.634310834	0.171640571	-9.521704727	2.66e-19	-0.536303763585995
1582	LINC00641	1010.973931	-1.167881204	0.133917492	-8.72090113	1.96e-16	-0.444757501352637
1583	LINC00645	59.61760939	1.291725092	0.318588225	4.054528669	0.000227874	0.104707161622376
1584	LINC00669	18.62669067	2.539265438	0.272130143	9.331070101	1.34e-18	0.506737637636091
1585	LINC00671	7.711053942	-1.143184314	0.213589893	-5.352239735	6.94e-07	-0.163712982749138
1586	LINC00672	284.6087891	-1.389680783	0.200400127	-6.934530463	7.64e-11	-0.444165795679122
1587	LINC00689	699.0875447	-2.362775814	0.365861475	-6.458115909	1.49e-09	-0.241164533564714
1588	LINC00693	126.2703915	-1.188870142	0.158935361	-7.480211663	1.99e-12	-0.377233199593204
1589	LINC00842	0.553901388	-1.924591585	0.519967141	-3.701371557	0.000840387	-0.291639433249279
1590	LINC00844	472.825609	-1.596249256	0.226926887	-7.034200637	4e-11	-0.458444767902304
1591	LINC00857	2.404770071	1.6948465	0.351575584	4.820717298	8.91e-06	0.0344174753292129
1592	LINC00870	6.663612868	-1.396275636	0.197846272	-7.05737651	3.42e-11	-0.369177473842571
1593	LINC00882	68.97394345	-1.062320247	0.120096819	-8.84553189	7.28e-17	-0.506897656133086
1594	LINC00890	5.994669755	1.677510732	0.3277623	5.118071025	2.2e-06	0.155270881906765
1595	LINC00896	3.48644236	1.466433191	0.302697222	4.8445545	7.99e-06	0.168599016370276
1596	LINC00900	55.10294493	1.108357374	0.196535615	5.63947341	1.56e-07	0.313224550595205
1597	LINC00906	25.03703269	-1.473773272	0.308680948	-4.774422532	1.1e-05	-0.215029521812129
1598	LINC00908	6.625626389	1.59084469	0.361787172	4.397183801	5.73e-05	0.314749474073261
1599	LINC00925	858.8942773	-1.319357503	0.209987158	-6.283039006	4.23e-09	-0.335483415269594
1600	LINC00928	48.76911957	-1.164617591	0.229490409	-5.074798542	2.72e-06	-0.227619772955787
1601	LINC00937	34.79785726	-1.045254116	0.141022442	-7.411970059	3.22e-12	-0.306274329300419
1602	LINC00939	2.812030714	1.101028448	0.352542702	3.123106621	0.005537489	0.256875997060553
1603	LINC00941	19.1804303	1.930242897	0.298884505	6.458156462	1.49e-09	0.213060394678863
1604	LINC00943	37.340151	-1.150111044	0.284747185	-4.039060274	0.000242208	-0.28301404109216
1605	LINC00968	4.816129418	1.21134051	0.34089053	3.553458967	0.001405695	0.211083574887867
1606	LINC00977	1.702027657	1.090676911	0.292211412	3.732492527	0.000752565	0.13771017081494
1607	LINC00982	119.6299599	-1.168614316	0.230862124	-5.061957738	2.89e-06	-0.164113552866866
1608	LINC00994	3.744587749	-2.108879632	0.255636481	-8.24952534	7.49e-15	-0.349068074374408
1609	LINC00996	7.930678832	-1.23281223	0.233300517	-5.284224164	9.76e-07	-0.238544274870083
1610	LINC01018	28.32732384	-1.070268325	0.279338091	-3.831444257	0.000526589	-0.208996012413402
1611	LINC01060	6.119801834	1.086030353	0.371891549	2.9202878	0.009973749	0.251393880457472
1612	LINC01088	356.5537224	-2.055159629	0.261617451	-7.855590754	1.39e-13	-0.345726510059295
1613	LINGO1	1998.844679	-1.182374655	0.182932286	-6.463455312	1.45e-09	-0.383422292251238
1614	LIX1	1489.325707	-1.478232118	0.204019906	-7.245528857	1e-11	-0.398013528009112
1615	LL22NC03-2H8.4	11.0665775	-1.259389839	0.177672909	-7.088249102	2.81e-11	-0.333424730130301
1616	LL22NC03-2H8.5	84.59894708	-1.320637921	0.194476498	-6.790732741	1.91e-10	-0.241479064532499
1617	LL22NC03-32F9.1	0.436805303	-1.117860047	0.43398592	-2.575797961	0.025049058	-0.264526062471101
1618	LMNB1	844.4694537	1.353594892	0.176388534	7.673939245	5.12e-13	0.596022365298413
1619	LMO3	1578.149765	-1.261142461	0.204485058	-6.167406436	8.31e-09	-0.389369933827068
1620	LOX	537.5081059	2.547928436	0.30381812	8.386361003	2.65e-15	0.442153981577693
1621	LOXL1	213.1954796	1.475438557	0.265279592	5.561824591	2.35e-07	0.449348262184586
1622	LOXL1-AS1	23.96896979	1.356829148	0.25694111	5.280700887	9.93e-07	0.3980601577126
1623	LOXL2	733.275971	1.578629055	0.247145105	6.387458311	2.27e-09	0.519063246905909
1624	LOXL4	60.00448541	1.842608319	0.250558309	7.354010046	4.81e-12	0.337522757311364
1625	LPPR3	223.423725	-1.160444369	0.261816545	-4.432280513	4.94e-05	-0.355905060271678
1626	LRG1	14.14355339	1.064440622	0.222650201	4.780775484	1.07e-05	0.12362366991043
1627	LRIG1	7174.477177	-1.026579025	0.12700227	-8.083154927	2.63e-14	-0.345393284883405
1628	LRIT2	22.36563569	-1.247398562	0.270999108	-4.602961872	2.37e-05	-0.342296772617376
1629	LRP1B	1441.183796	-1.18670669	0.146620814	-8.093712328	2.44e-14	-0.360107179230209
1630	LRP2BP	285.7418988	-1.24921536	0.144224008	-8.661632527	3.14e-16	-0.363434392125024
1631	LRP4	3814.78274	-1.46443587	0.141644727	-10.33879551	1.51e-22	-0.510891182625001
1632	LRP4-AS1	13.5819458	-1.178603311	0.151422365	-7.783548415	2.36e-13	-0.195985137633755
1633	LRR1	86.49056597	1.066253156	0.107919503	9.880078471	1.08e-20	0.623895696552093
1634	LRRC15	38.75608601	2.219059501	0.418088456	5.307631599	8.69e-07	0.172191827514175
1635	LRRC17	286.9410027	1.188024804	0.200886379	5.913914173	3.5e-08	0.316705995174469
1636	LRRC32	339.363909	1.137932991	0.220547821	5.159574847	1.8e-06	0.410182925124838
1637	LRRC61	74.29418252	1.132852042	0.252496343	4.486607726	3.92e-05	0.21634767784338
1638	LRRC66	56.14707245	1.007038789	0.264379426	3.809066408	0.000570423	0.312059442558785
1639	LRRC8A	5166.647447	-1.108325664	0.109469208	-10.1245426	1.13e-21	-0.439312355039334
1640	LRRC9	11.23709601	1.044828824	0.342453768	3.051006946	0.006856405	0.124380741410977
1641	LRRK2	796.0557845	1.191387388	0.169933461	7.010905211	4.68e-11	0.347892284621527
1642	LRRN4CL	133.4183194	1.454153383	0.249449821	5.829442473	5.6e-08	0.411466897654689
1643	LRRTM2	825.7360056	-1.036577185	0.153162873	-6.767809755	2.21e-10	-0.343380889199008
1644	LRRTM4	315.378788	-1.336087277	0.192270583	-6.94899476	6.97e-11	-0.398943427050206
1645	LRTM2	110.997005	-1.525934568	0.346533749	-4.403422668	5.58e-05	-0.292278650276182
1646	LTB	7.51979522	1.010908719	0.27229879	3.712498019	0.000807898	0.217563960745388
1647	LTBP2	545.8995601	1.162019568	0.200763703	5.78799628	7.04e-08	0.327742268218794
1648	LTF	6506.93156	4.456721822	0.442019352	10.08263959	1.65e-21	0.381403371568699
1649	LUCAT1	11.60645086	1.889756037	0.354429987	5.331817586	7.69e-07	0.200481698413296
1650	LUM	975.3177352	3.788528053	0.314101248	12.06148678	3.18e-30	0.440938033444492
1651	LUZP2	1543.685902	-1.398913879	0.261627052	-5.346977185	7.14e-07	-0.317109566395069
1652	LXN	91.91327943	1.148711779	0.177052903	6.487957906	1.25e-09	0.429270117228006
1653	LY6H	445.7540431	-1.170000852	0.246732748	-4.741976344	1.27e-05	-0.335501110531345
1654	LY86-AS1	21.57954987	-1.75318689	0.361867102	-4.844836356	7.98e-06	-0.22957132980048
1655	LY96	121.4222955	1.115219333	0.182128035	6.123271105	1.07e-08	0.417304127265035
1656	LYZ	292.6656501	1.078936982	0.268067282	4.024873811	0.000255579	0.323042129363021
1657	LZTS1	864.2710612	1.374175863	0.205548381	6.685413205	3.74e-10	0.388142550043673
1658	MAB21L2	16.49456531	1.591445313	0.43533645	3.655667505	0.000987483	0.131178506484141
1659	MAB21L3	6.499106382	1.281876696	0.415180772	3.087514605	0.006162524	0.0290121871793658
1660	MACC1	31.20395069	1.460149749	0.261026528	5.593874932	1.99e-07	0.251575802528217
1661	MAD2L1	340.7659271	1.047053699	0.167179455	6.263052485	4.76e-09	0.548407790936454
1662	MADCAM1	47.83451745	-1.161364252	0.157334648	-7.38149075	3.99e-12	-0.443908128706771
1663	MAL2	117.6105553	-1.730072775	0.376737171	-4.592253986	2.49e-05	-0.298848992207715
1664	MALL	6.274114889	1.64082097	0.256222055	6.403902155	2.06e-09	0.370071081507668
1665	MAN1C1	1197.429759	1.061200141	0.194180263	5.46502576	3.91e-07	0.470055620927616
1666	MAOA	865.4734742	-1.305390917	0.167890102	-7.775270244	2.5e-13	-0.369313191237789
1667	MAP1A	7585.537122	-1.0987432	0.140114867	-7.841731725	1.55e-13	-0.400995177972082
1668	MAP1LC3C	31.24900232	1.892173076	0.301002166	6.286244052	4.15e-09	0.40362979062671
1669	MAP3K7CL	156.7592995	1.435761418	0.208960294	6.870977226	1.14e-10	0.45072323237845
1670	MAP7	875.5966365	-1.031270992	0.199993931	-5.156511429	1.83e-06	-0.359870612287043
1671	MAP7D2	226.5161672	-1.37487259	0.303997696	-4.522641482	3.35e-05	-0.251145158130322
1672	MAPK10	1607.155674	-1.08797867	0.108006333	-10.07328593	1.79e-21	-0.445513769793295
1673	MAPK15	15.25550096	-1.059195236	0.409890339	-2.584094171	0.024540149	0.0698113924970545
1674	MAPK8IP2	1529.386099	-1.424172229	0.174320222	-8.169862393	1.37e-14	-0.447869154761377
1675	MAPT	3911.444467	-1.212882391	0.164456631	-7.375089608	4.17e-12	-0.40649660030967
1676	MAPT-AS1	24.70747027	-1.215988443	0.239204886	-5.083459898	2.61e-06	-0.383205689213015
1677	MARCO	99.01098376	1.934386237	0.358597817	5.394305671	5.6e-07	0.166809469250107
1678	MARVELD1	345.4114352	1.46811848	0.162321285	9.04452228	1.45e-17	0.575565236074658
1679	MARVELD3	98.55358806	-1.636308444	0.244607796	-6.689518785	3.65e-10	-0.32710960927038
1680	MAST1	866.9612562	-1.089650664	0.1754361	-6.21109715	6.43e-09	-0.356607238488181
1681	MAST3	939.8192153	-1.035982531	0.157575176	-6.574528795	7.42e-10	-0.370279326135105
1682	MATK	159.1002746	-1.178053359	0.21974203	-5.361074347	6.64e-07	-0.347335866129372
1683	MATN4	23.65265819	1.42515662	0.289805185	4.91763673	5.71e-06	0.304728366851635
1684	MB21D1	70.73608226	1.439799126	0.163730043	8.79373815	1.09e-16	0.544334230218202
1685	MBNL3	168.4114319	1.087502442	0.137894335	7.886491074	1.12e-13	0.375266095467929
1686	MBP	33441.8973	-1.054216267	0.337244458	-3.125970622	0.005489527	-0.2411970029025
1687	MCAM	2394.727192	1.122139768	0.165153762	6.794515351	1.86e-10	0.522676849145235
1688	MCF2	109.2594567	-1.428359879	0.228434219	-6.252827983	5.04e-09	-0.464281221337638
1689	MCF2L2	418.8795305	-1.732646116	0.204030055	-8.49211217	1.18e-15	-0.543408210157412
1690	MCHR2	17.69013172	-1.784199118	0.462961523	-3.853882083	0.000485717	-0.234296260356587
1691	MCM10	142.8820648	1.268960162	0.222919453	5.692460406	1.18e-07	0.42178839400359
1692	MCM2	773.4311161	1.003904658	0.155331702	6.462973381	1.45e-09	0.505469883221448
1693	MCOLN3	17.17509974	1.202684871	0.326052665	3.688621498	0.000877873	0.183617106652443
1694	MDK	1483.144494	1.276089346	0.184755209	6.906919439	9.1e-11	0.413542217630053
1695	MEDAG	50.36984517	1.957504362	0.299021659	6.546363122	8.81e-10	0.274275791291869
1696	MEGF11	918.608299	-1.613325797	0.213216648	-7.566603311	1.11e-12	-0.337893385085481
1697	MELK	198.2213244	1.489908846	0.232548568	6.406871733	2.02e-09	0.602880236894981
1698	MEOX2	143.1629126	3.008692303	0.350988529	8.572053094	6.34e-16	0.406033957517577
1699	MEST	403.3565407	1.16828986	0.160309787	7.287701391	7.52e-12	0.431119590188768
1700	MET	338.6770272	1.698515523	0.282640066	6.00946478	2.05e-08	0.22555162689613
1701	METTL1	355.4105108	1.918557138	0.219241755	8.75087474	1.54e-16	0.402158687944491
1702	METTL21B	282.9942009	1.243042308	0.204397293	6.081500846	1.36e-08	0.357584011591749
1703	METTL21EP	4.904765954	-1.087945957	0.178411513	-6.097958263	1.24e-08	-0.169440178857185
1704	METTL7B	701.5515978	2.765527437	0.265105535	10.43179817	6.24e-23	0.518386041880246
1705	MFAP2	107.0955323	2.599646841	0.304967592	8.52433802	9.2e-16	0.538421600918798
1706	MFAP5	25.95442952	1.461695075	0.32398804	4.511571085	3.52e-05	0.199266626338466
1707	MFSD4	397.6556445	-1.142814577	0.228728434	-4.996381775	3.95e-06	-0.402045761277443
1708	MGAT4C	124.9135138	-1.8010924	0.252023596	-7.146522896	1.93e-11	-0.472953619904813
1709	MGP	817.4467791	1.874922368	0.271903659	6.895539308	9.78e-11	0.378734489800097
1710	MIAT	1830.493229	-1.061371703	0.177577634	-5.976944731	2.46e-08	-0.285673480927391
1711	MICB	15.05202383	1.032024931	0.198987002	5.186393697	1.58e-06	0.400624076663555
1712	MIR155HG	26.9729439	1.935592441	0.222669668	8.692663266	2.42e-16	0.438434161492799
1713	MIR219-2	225.6027688	-1.638640001	0.252457709	-6.490750497	1.23e-09	-0.440385124233266
1714	MIR22HG	356.305202	1.011212422	0.15277982	6.618756461	5.66e-10	0.347647829319185
1715	MIR29B1	2.174241888	1.95463076	0.378159563	5.168798969	1.72e-06	0.0293344371325165
1716	MIR3180-4	1.168778337	-1.281503114	0.283205822	-4.524988589	3.32e-05	-0.116498661346219
1717	MIR4435-1HG	270.4735544	1.918234429	0.223748103	8.573187446	6.31e-16	0.561004405651207
1718	MIR7-3HG	32.93286798	-1.094412519	0.277225845	-3.947729034	0.000342631	-0.306674991634319
1719	MKI67	1014.791933	1.118621485	0.210367944	5.317452189	8.28e-07	0.482048333330461
1720	MKX	108.4379745	-1.683835166	0.237232733	-7.097819696	2.64e-11	-0.393391728303708
1721	MLF1IP	218.8744458	1.542029995	0.199433386	7.732055442	3.37e-13	0.598927524085516
1722	MLPH	42.22810803	1.480229152	0.312892991	4.730783992	1.34e-05	0.245857613987501
1723	MMD2	563.4129827	-1.923221963	0.2705676	-7.108101495	2.47e-11	-0.503937754135877
1724	MMP1	20.56252053	2.394183229	0.416235778	5.751988063	8.55e-08	0.246490140039898
1725	MMP11	77.8278006	1.502905725	0.259280412	5.79644915	6.71e-08	0.401800196204546
1726	MMP12	8.682677313	1.640198107	0.628313848	2.610475818	0.022939547	0.160027409439354
1727	MMP13	8.400677441	2.699063298	0.503094085	5.364927516	6.51e-07	0.184748173725405
1728	MMP14	3117.57688	1.891579223	0.204941332	9.229857178	3.23e-18	0.587363678352435
1729	MMP19	193.0436653	1.30812663	0.334629699	3.909176719	0.000396383	0.343231243245746
1730	MMP2	1634.002544	1.184296194	0.162133891	7.304433323	6.71e-12	0.460929169473621
1731	MMP7	85.00752769	4.906712234	0.403854989	12.14968829	1.21e-30	0.320308809872079
1732	MMP8	9.253739194	1.423521814	0.463331983	3.07235819	0.006438921	0.107290321781073
1733	MMP9	549.2343072	2.347576423	0.38517834	6.094777869	1.26e-08	0.45438448674093
1734	MMRN1	89.27113103	1.255480733	0.181084546	6.93311915	7.7e-11	0.390122387973042
1735	MN1	551.7389478	-1.393368035	0.182379487	-7.639938328	6.53e-13	-0.45928884554265
1736	MND1	46.86947443	1.36134191	0.17323213	7.858483932	1.37e-13	0.555049570937223
1737	MNX1	29.66190009	1.28640317	0.351665697	3.658028575	0.000979273	0.181352726528031
1738	MOBP	3460.728933	-1.019249741	0.370472967	-2.751212183	0.015903288	-0.282255574530746
1739	MOCOS	39.15103604	1.069379564	0.252349738	4.237688422	0.000110504	0.177409845190208
1740	MOXD1	830.6052404	1.698009565	0.342588895	4.956405743	4.76e-06	0.385806081710711
1741	MPPED1	228.6821033	-1.816449259	0.339164934	-5.355651709	6.83e-07	-0.339987420700141
1742	MPZL2	85.63378716	1.388584584	0.249060353	5.575293575	2.19e-07	0.416655523158062
1743	MPZL3	36.05317112	1.059712472	0.157293618	6.737161262	2.69e-10	0.35952839192439
1744	MRC2	3193.798296	1.525136989	0.196243052	7.771673827	2.56e-13	0.514625757327982
1745	MREG	140.6859774	1.049821157	0.153558143	6.836636204	1.42e-10	0.422650014906971
1746	MRO	440.587	-1.821014585	0.182271816	-9.990653647	3.88e-21	-0.51559513086846
1747	MROH7-TTC4	0.921894459	-1.123399086	0.315502455	-3.560666696	0.001371057	-0.0321811166550649
1748	MRPL23-AS1	31.66542119	-1.514323473	0.155893831	-9.713812674	4.94e-20	-0.385109034011011
1749	MRPL35P2	6.727711927	-1.132785715	0.18320655	-6.183107087	7.58e-09	-0.246846689393562
1750	MRVI1	1537.593559	-1.721256132	0.153238615	-11.23252213	1.95e-26	-0.568877326026517
1751	MRVI1-AS1	5.792651918	-1.390965558	0.167217917	-8.318280637	4.45e-15	-0.224442580051009
1752	MSL3P1	47.2543308	1.035182271	0.253591401	4.082087434	0.000204503	0.234289610626385
1753	MSN	5770.20372	1.34093357	0.17345624	7.730673556	3.4e-13	0.53692758248169
1754	MSR1	943.7303408	1.509136798	0.219467915	6.87634363	1.1e-10	0.449333104311423
1755	MST1	434.592459	-1.089963244	0.140889385	-7.736304939	3.27e-13	-0.255476722316782
1756	MSX2	82.83927294	-2.510989268	0.255129898	-9.842003202	1.5e-20	-0.46516104223978
1757	MT-ATP6	111880.085	-1.199530609	0.126513491	-9.481444242	3.75e-19	-0.559571979265029
1758	MT-ATP8	7221.399411	-1.154621223	0.177082523	-6.520243789	1.03e-09	-0.442362725230426
1759	MT-CO1	400537.4716	-1.09404875	0.115933484	-9.436865951	5.38e-19	-0.528326365539017
1760	MT-CO2	129603.4183	-1.070183256	0.117182409	-9.132627193	7.12e-18	-0.512040088636296
1761	MT-CO3	154309.8184	-1.01743019	0.124114288	-8.197526706	1.11e-14	-0.500209587078069
1762	MT-CYB	111842.1295	-1.121627526	0.130273432	-8.609794881	4.69e-16	-0.473836510602768
1763	MT-ND1	104782.3631	-1.347769987	0.146947521	-9.171777667	5.15e-18	-0.528263662862785
1764	MT-ND2	107252.273	-1.361747533	0.140365972	-9.701407793	5.56e-20	-0.567782565844262
1765	MT-ND3	29975.82357	-1.156818747	0.141449235	-8.178331578	1.28e-14	-0.515055922009943
1766	MT-ND4	284827.1084	-1.275449421	0.120542452	-10.58091487	1.41e-23	-0.588555631610175
1767	MT-ND4L	20097.04758	-1.293577611	0.136250872	-9.494086847	3.36e-19	-0.547809197307528
1768	MT-ND5	126869.1884	-1.25987175	0.128166304	-9.829976431	1.68e-20	-0.533348672240339
1769	MT-ND6	40732.11958	-1.126789519	0.129346713	-8.711388896	2.1e-16	-0.51448259309038
1770	MT-RNR1	56653.6987	-1.585492562	0.157523215	-10.06513588	1.94e-21	-0.571353984873139
1771	MT-RNR2	309591.8606	-1.399880891	0.137537283	-10.17819212	6.87e-22	-0.577062732817655
1772	MT1H	15.97908244	1.358825202	0.304130421	4.467902937	4.24e-05	0.181627461970162
1773	MT1L	40.05075723	1.139772624	0.233326774	4.884877135	6.65e-06	0.234590858255914
1774	MT1X	404.5891658	-1.109180254	0.219652553	-5.049703452	3.06e-06	-0.267239186196557
1775	MTATP6P1	17659.78509	-1.252369625	0.125092392	-10.01155712	3.24e-21	-0.512650993218198
1776	MTFR2	31.28471926	1.078471425	0.156816339	6.877289911	1.1e-10	0.471218067429023
1777	MTHFD2	1103.493565	-1.054268098	0.154303259	-6.832442174	1.46e-10	-0.187841518787848
1778	MTHFD2P1	7.408116873	1.584562478	0.47521388	3.334419605	0.002883854	0.320129687708245
1779	MTMR7	187.3542795	-1.181538117	0.172979055	-6.830527083	1.48e-10	-0.399520404331498
1780	MTND1P23	53.34058536	-1.18189051	0.203825284	-5.798547107	6.64e-08	-0.235457974542214
1781	MTND2P28	2492.923295	-1.534384872	0.155639423	-9.858587504	1.29e-20	-0.491389326576651
1782	MTND4P12	280.7197226	-1.302969208	0.16722768	-7.791588153	2.22e-13	-0.103081508638972
1783	MTND5P1	1.486156787	-1.012871776	0.357382529	-2.834139035	0.012715568	-0.0738507774909213
1784	MTND5P11	71.09897003	-1.22802443	0.18329562	-6.699693274	3.42e-10	-0.0556837975710558
1785	MTRNR2L12	232.7984817	-1.615578109	0.191645544	-8.430032219	1.9e-15	-0.0314109099257166
1786	MTRNR2L8	98.02038246	-1.424413041	0.186640448	-7.631856081	6.92e-13	-0.168689737330214
1787	MTSS1L	2980.442578	-1.330554037	0.119066474	-11.17488406	3.59e-26	-0.41652528811225
1788	MXI1	2026.102471	-1.031829889	0.09774329	-10.55652917	1.77e-23	-0.520103731689455
1789	MXRA5	715.1803527	2.181913453	0.272775739	7.99892785	4.87e-14	0.447583709175204
1790	MXRA5P1	19.49236656	2.121580637	0.360030379	5.892782279	3.93e-08	0.27547543645548
1791	MXRA8	897.5695765	1.0028684	0.159462507	6.289054531	4.08e-09	0.367819759666973
1792	MYB	34.76060033	1.268420509	0.234601979	5.40669144	5.26e-07	0.314355483840531
1793	MYBL2	429.2624187	1.501673093	0.252443569	5.948549602	2.89e-08	0.554255552821439
1794	MYBPH	140.4272114	2.508454473	0.375763406	6.67562204	3.97e-10	0.306789077703415
1795	MYH15	150.6834946	-1.16947649	0.182175603	-6.41950113	1.87e-09	-0.477089121972664
1796	MYH7	531.682448	-1.37016148	0.191735407	-7.146105663	1.93e-11	-0.378234517631967
1797	MYL12A	883.0752271	1.181116251	0.164302249	7.188679733	1.46e-11	0.500399450366738
1798	MYL3	45.39670786	-1.204209584	0.171832958	-7.008024547	4.76e-11	-0.4052983484414
1799	MYL4	16.89352851	1.137468388	0.343504778	3.311361187	0.003105484	0.355521895449748
1800	MYO16	465.7786546	-1.139446309	0.19706736	-5.782014393	7.27e-08	-0.22148677816049
1801	MYO1B	945.0413478	1.373614551	0.157602343	8.715698808	2.03e-16	0.46381297383117
1802	MYO1G	146.2711602	1.116965606	0.239683435	4.660170214	1.84e-05	0.367850023504594
1803	MYO3A	20.8374543	1.124043089	0.424650035	2.646986918	0.020900112	0.093056560209719
1804	MYO5B	214.7270077	1.732670668	0.196037557	8.838462845	7.67e-17	0.511701072781007
1805	MYOF	872.7317195	1.047201449	0.159103553	6.581885989	7.1e-10	0.410882137415661
1806	MYRIP	330.7102509	-1.09628346	0.176974989	-6.19456718	7.09e-09	-0.386704938977794
1807	MYT1	739.0830909	-1.077100284	0.240131	-4.485469537	3.93e-05	-0.252929734273904
1808	MYT1L	588.9789816	-1.858896175	0.304833029	-6.098079933	1.24e-08	-0.435580153479209
1809	NABP1	243.9852548	1.000535387	0.153893026	6.501499227	1.15e-09	0.404330675627792
1810	NALCN	700.5911183	-1.244156437	0.180956038	-6.875462418	1.11e-10	-0.454876200093545
1811	NAMPT	5048.735295	1.642533375	0.22709316	7.232861498	1.09e-11	0.393179626481374
1812	NAMPTL	39.28187926	1.70211989	0.23361341	7.286053881	7.6e-12	0.422887536128543
1813	NAP1L2	497.4021499	-1.391645033	0.212519626	-6.548313016	8.72e-10	-0.436140994252903
1814	NAP1L3	1387.430804	-1.076930298	0.138958624	-7.750006917	2.98e-13	-0.377258186639217
1815	NAPB	1569.193984	-1.388191748	0.210920627	-6.581583653	7.11e-10	-0.312297034826395
1816	NAPSB	352.8380986	1.279646015	0.247789212	5.164252334	1.76e-06	0.374690542269607
1817	NCAM1	3430.913534	-1.111672897	0.143176472	-7.764354591	2.69e-13	-0.369273505855733
1818	NCAPG	202.275154	1.798248273	0.206033617	8.727936258	1.85e-16	0.570450151021289
1819	NCAPH	188.5251524	1.201698952	0.183029605	6.565598783	7.84e-10	0.536014443487002
1820	NCR3LG1	216.6713902	-1.646958488	0.193717914	-8.501838836	1.1e-15	-0.434822881724781
1821	NDC80	185.2200396	1.885000258	0.196553593	9.590260983	1.49e-19	0.62569744295735
1822	NDRG2	18125.18905	-1.843259974	0.184200516	-10.00681222	3.35e-21	-0.559834288652439
1823	NDRG4	6364.348027	-1.036226342	0.143402756	-7.225986236	1.14e-11	-0.353057792876268
1824	NDST4	22.88360268	-1.239525225	0.329431013	-3.762624571	0.000675828	-0.251973637910762
1825	NEBL	2197.02034	-1.402475233	0.162116567	-8.651029675	3.39e-16	-0.495089674720061
1826	NEBL-AS1	9.67543115	-1.121457686	0.19773918	-5.671398479	1.32e-07	-0.336536049268331
1827	NECAB2	281.7056854	-1.432224475	0.204143587	-7.015770101	4.53e-11	-0.424962061132453
1828	NEFH	432.4290128	-1.687442535	0.270692513	-6.233798321	5.62e-09	-0.302608922655827
1829	NEFL	1655.82505	-1.482109423	0.396197699	-3.740832986	0.000731016	-0.263972526508746
1830	NEFM	739.7568094	-2.968125792	0.36401787	-8.153791438	1.54e-14	-0.341776186086305
1831	NEIL3	50.14093221	1.402129148	0.227414827	6.165513331	8.41e-09	0.561558464571249
1832	NEK2	121.2673789	1.749642415	0.21498362	8.138491751	1.73e-14	0.595120128910028
1833	NEK6	1569.732586	1.027677166	0.12618942	8.14392496	1.66e-14	0.479472578332716
1834	NELL1	122.0610478	-1.226596299	0.283105586	-4.332646049	7.48e-05	-0.347255827141261
1835	NES	11430.84404	1.005905252	0.143889731	6.990806399	5.34e-11	0.376044863318538
1836	NET1	1012.937336	-1.291788465	0.141910347	-9.102849054	9.07e-18	-0.451298910417201
1837	NETO2	627.1780681	1.203318782	0.166024355	7.247844946	9.85e-12	0.444937215128972
1838	NEURL	272.71226	-1.352920497	0.251917346	-5.370493613	6.33e-07	-0.355213913016212
1839	NEUROD2	168.1416905	-1.171025987	0.347212753	-3.372646823	0.002553333	-0.217011069624575
1840	NEUROD6	51.49572139	-1.662691227	0.428110038	-3.883794073	0.000435636	-0.203859544648845
1841	NEXN	155.2472886	1.091026132	0.168781086	6.464149258	1.44e-09	0.457994490741394
1842	NFE2L3	203.9415172	1.315521241	0.159362011	8.25492369	7.2e-15	0.521354876647275
1843	NFKBIZ	314.6938995	1.444428211	0.203070898	7.112925728	2.39e-11	0.366715140287738
1844	NGB	32.94653329	-1.139324584	0.381600941	-2.985644066	0.008290214	-0.238201538259805
1845	NGEF	673.632508	-1.341107078	0.260417974	-5.14982533	1.89e-06	-0.317228242375193
1846	NGFR	464.6778792	1.385668072	0.216044545	6.413807263	1.93e-09	0.273955336341879
1847	NHLH1	55.09249742	1.425948995	0.260312074	5.477844231	3.66e-07	0.277294602466791
1848	NID1	1922.125387	1.008171107	0.162136941	6.218022242	6.17e-09	0.414522081386814
1849	NID2	475.9837704	1.142541795	0.158570359	7.205267114	1.31e-11	0.466298908321377
1850	NKAIN3	89.85458737	-1.033814191	0.158990785	-6.502352909	1.15e-09	-0.245525682606787
1851	NKAIN4	2140.792834	-1.001988437	0.216788464	-4.62196381	2.18e-05	-0.245111128399674
1852	NKX1-2	4.337442735	-1.045885742	0.325996824	-3.208269734	0.004274469	-0.21298167817438
1853	NKX2-1	13.10422768	1.970272964	0.401187164	4.911106686	5.89e-06	0.197757980143491
1854	NKX2-5	43.48735562	2.662174433	0.415010118	6.414721756	1.93e-09	0.420277164263719
1855	NKX3-2	18.91208069	1.477986674	0.307387092	4.808226217	9.44e-06	0.352926010841068
1856	NKX6-1	50.24214298	2.076435002	0.252187047	8.233709948	8.47e-15	0.416152936786258
1857	NLRP9	11.75746722	1.113813205	0.328181909	3.393889709	0.002380336	0.0460915898666424
1858	NMI	210.7620938	1.126058914	0.138832325	8.110927447	2.14e-14	0.554231459861716
1859	NMNAT2	1336.470015	-1.540790454	0.205581505	-7.494791199	1.81e-12	-0.432264563637463
1860	NMU	41.52100421	1.938567053	0.285108811	6.799393702	1.81e-10	0.275507595162121
1861	NMUR2	17.06479797	-1.150614531	0.251862593	-4.568421691	2.76e-05	-0.239969066362064
1862	NNMT	834.8535398	1.527947201	0.364658712	4.190074589	0.00013347	0.476019110457275
1863	NODAL	24.34866801	1.735702248	0.218678366	7.937238059	7.68e-14	0.371497216957655
1864	NOG	219.0059027	-1.880017402	0.203715746	-9.228630749	3.26e-18	-0.469692630184702
1865	NOS2	125.9959885	1.050905337	0.216694209	4.849715829	7.8e-06	0.122535104327737
1866	NOX4	87.04595922	1.675905999	0.21359507	7.846182948	1.49e-13	0.471201093098481
1867	NPHP3-AS1	4.909470665	1.330973599	0.263307098	5.054833731	2.99e-06	0.236256525390099
1868	NPM1P9	2.113006235	1.13365909	0.252313946	4.493049668	3.81e-05	0.365697319538868
1869	NPM2	99.2707254	-1.4649169	0.273163077	-5.362792499	6.58e-07	-0.241563073333669
1870	NPNT	732.0892512	1.820020087	0.251703916	7.230797661	1.1e-11	0.423498302309509
1871	NPR3	29.0744529	1.605362568	0.259391576	6.188954132	7.32e-09	0.199583399456024
1872	NPTX1	1032.441078	-1.543175345	0.301832958	-5.112680066	2.26e-06	-0.263521239269969
1873	NPTXR	2518.819553	-1.016176087	0.196593007	-5.168933017	1.72e-06	-0.299493833622178
1874	NPY	164.6495172	-1.382370551	0.285608908	-4.840082061	8.15e-06	-0.332102208539839
1875	NPY2R	24.21984134	1.536837399	0.304063811	5.054325248	3e-06	0.136601696700817
1876	NR3C2	380.185541	-1.074374593	0.140837198	-7.628485979	7.08e-13	-0.427286083386822
1877	NR5A2	58.9456347	1.096257893	0.223309789	4.909134959	5.94e-06	0.317547560259812
1878	NRG3	332.3340071	-1.618875306	0.202336539	-8.00090439	4.81e-14	-0.53952456468114
1879	NRGN	1832.304702	-1.883517886	0.318943249	-5.90549539	3.67e-08	-0.247369623934805
1880	NRP1	1312.947831	1.190783999	0.159032085	7.487696588	1.9e-12	0.411246874512875
1881	NRSN1	651.2537808	-1.798720314	0.205331126	-8.760095699	1.44e-16	-0.511755860761065
1882	NRXN1	2647.634252	-1.464007018	0.189335924	-7.732325622	3.36e-13	-0.439544026473412
1883	NSG2	2512.804805	-2.02312761	0.271054635	-7.463910771	2.24e-12	-0.465589723675224
1884	NSUN7	70.60807681	1.042560384	0.264797865	3.93719332	0.000356724	0.421495961202519
1885	NT5C1A	34.13301031	-1.372971436	0.260567867	-5.269150999	1.05e-06	-0.434360291980295
1886	NTM	1859.170107	-1.087516046	0.134740626	-8.071181506	2.87e-14	-0.450662743089152
1887	NTNG2	539.2284016	-1.42783005	0.13702361	-10.42032137	6.91e-23	-0.537412169868093
1888	NTRK2	23080.43918	-1.422458803	0.17141327	-8.298417044	5.18e-15	-0.412464763886291
1889	NTS	11.27251229	2.043502844	0.488132615	4.186368175	0.000135374	0.109985983346184
1890	NTSR2	412.3025617	-2.27203104	0.316819254	-7.171379298	1.64e-11	-0.465147390526504
1891	NUAK2	116.0563659	1.165340409	0.186279079	6.255884519	4.96e-09	0.428349019681551
1892	NUDT7	34.50008682	-1.062118811	0.133468371	-7.957831512	6.61e-14	-0.42387704661535
1893	NUF2	194.7801267	1.614421631	0.194303233	8.308773906	4.8e-15	0.563107632659035
1894	NUSAP1	642.2002949	1.284868233	0.204970891	6.268540006	4.61e-09	0.508861343474279
1895	NXF3	14.82955168	1.234244869	0.286370893	4.309952233	8.21e-05	0.193529351022152
1896	NXPH4	146.8331472	1.499391585	0.206929805	7.245894753	9.98e-12	0.306026312093891
1897	OACYLP	10.46309688	1.092811609	0.233584375	4.678444811	1.7e-05	0.227440635066657
1898	OASL	104.0474646	1.116233979	0.247353333	4.512710481	3.5e-05	0.310174731276436
1899	OCIAD2	417.8960434	2.102311517	0.249159258	8.437621502	1.79e-15	0.456487997231179
1900	ODF3	5.380081435	1.065455616	0.402566518	2.646657304	0.020916537	0.0105297421756887
1901	OGDHL	323.2955209	-1.195253255	0.224322158	-5.32828887	7.83e-07	-0.317175491236567
1902	OIP5	28.64156713	1.126525762	0.152258592	7.398766441	3.53e-12	0.555937019668311
1903	OLFM1	3332.208452	-1.099929352	0.218333081	-5.037850192	3.24e-06	-0.3226338765729
1904	OLFM3	93.21047069	-1.508204283	0.316997476	-4.757780094	1.18e-05	-0.247988259655224
1905	OLFM4	43.70559884	-1.695633089	0.263888798	-6.425559189	1.81e-09	-0.471079727377825
1906	OLFML1	86.94260208	1.234897851	0.214943295	5.745226206	8.88e-08	0.336596259265466
1907	OLFML2A	427.9520789	1.244721766	0.192274994	6.473653905	1.36e-09	0.427482506398508
1908	OLFML2B	556.5549332	1.191761694	0.211104658	5.645359545	1.52e-07	0.469215255860813
1909	OLFML3	980.7484789	1.262222544	0.154688306	8.159779985	1.48e-14	0.525838276531055
1910	OMG	1200.619639	-1.301623563	0.205317647	-6.339560114	3.03e-09	-0.445049332862818
1911	OPHN1	1684.622006	-1.221442116	0.16678398	-7.323497818	5.91e-12	-0.359480682624545
1912	OR13E1P	32.51041729	-1.239483999	0.164275863	-7.545137643	1.29e-12	-0.395727018808133
1913	OR2B6	6.252075446	1.561115371	0.353719684	4.413425211	5.35e-05	0.0638075243897775
1914	OR2L13	32.50477131	-1.005671878	0.332505465	-3.024527369	0.007407033	-0.273536819846937
1915	OR51E1	34.93861112	2.178196515	0.326404364	6.673306959	4.03e-10	0.328631359113833
1916	OR5BK1P	2.317330161	-1.297744946	0.223381578	-5.809543275	6.26e-08	-0.250475853463025
1917	OR7E125P	0.726587031	-1.45504157	0.590898961	-2.462420253	0.032982931	-0.0619344579050844
1918	OR7E28P	1.432430515	-2.121147992	0.427197135	-4.965267365	4.57e-06	-0.244518784800945
1919	OR8T1P	7.488939393	-1.536130731	0.170354981	-9.017234023	1.81e-17	-0.445136878765025
1920	ORC1	88.39180586	1.463369542	0.207497338	7.052473826	3.54e-11	0.574773918804188
1921	OSBPL10	166.8558096	1.166065482	0.164554374	7.086201696	2.84e-11	0.372386212223807
1922	OSBPL11	1430.319918	-1.274748257	0.116612764	-10.93146418	4.36e-25	-0.3739095272997
1923	OSM	139.796612	1.113758986	0.325861868	3.417886829	0.002202961	0.224425748898733
1924	OSMR	858.4477534	1.607054665	0.191053434	8.411545573	2.18e-15	0.475075730449195
1925	OSR1	86.30588463	1.889136581	0.299055016	6.317020209	3.46e-09	0.323509844752721
1926	OSR2	37.17614927	1.429016019	0.393176396	3.634541735	0.001063579	0.308126433313171
1927	OSTC	647.4412335	1.076270069	0.108728894	9.898657363	9.17e-21	0.626911423048044
1928	OTOG	160.8543116	-1.458451099	0.44550153	-3.273728599	0.003489452	-0.301041461227845
1929	OTOS	16.21079521	1.166936335	0.334755193	3.485939459	0.001761779	0.191330509229457
1930	OTP	33.38865115	1.784443847	0.409345092	4.359265278	6.7e-05	0.377615042997157
1931	OTUD7A	135.1020356	-1.13746834	0.162406631	-7.003829411	4.89e-11	-0.444281272171786
1932	P2RX5	18.8721427	-1.022370493	0.189711414	-5.389082671	5.75e-07	-0.301926868996668
1933	P2RX6	191.4090197	-1.144871999	0.138103388	-8.289963156	5.52e-15	-0.359091196273177
1934	P2RY6	65.92651889	1.112936431	0.183810574	6.054800896	1.59e-08	0.307047374407453
1935	P4HA3	40.04269471	1.206367413	0.263712966	4.574547207	2.68e-05	0.289771114593085
1936	PABPC1P7	3.631901374	-1.215737412	0.210783754	-5.767699776	7.85e-08	-0.225352066135786
1937	PABPC4L	30.80774783	1.304744364	0.176929839	7.374360229	4.19e-12	0.383572231875615
1938	PACSIN1	1081.140323	-2.055893972	0.361882361	-5.681111303	1.25e-07	-0.383426473729299
1939	PAIP2B	691.6253026	-1.170036065	0.229719008	-5.09333587	2.49e-06	-0.388191925635515
1940	PAK3	666.9066484	-1.153047269	0.204037125	-5.65116407	1.47e-07	-0.353457071457156
1941	PANX2	201.0151448	-1.299498233	0.205607513	-6.320285749	3.4e-09	-0.385565769953739
1942	PAPPA2	165.9708363	1.644335292	0.223753659	7.348864355	4.99e-12	0.280172157418076
1943	PAQR6	3039.384678	-1.315711374	0.185039742	-7.110425916	2.44e-11	-0.42311344511389
1944	PAQR8	2349.422323	-1.206173753	0.18032819	-6.68876981	3.66e-10	-0.374972770134183
1945	PARD3-AS1	9.260792153	-1.708839093	0.190837445	-8.954422406	3.03e-17	-0.388187936546733
1946	PARPBP	55.7208553	1.316730244	0.139240585	9.456511861	4.68e-19	0.552011770603479
1947	PART1	99.25215093	-1.653411069	0.279043726	-5.92527591	3.29e-08	-0.248499124058255
1948	PAX3	49.34300232	1.962999063	0.532180629	3.688595479	0.000877873	0.271233284901269
1949	PBK	261.2096355	1.718901774	0.205633295	8.359063533	3.26e-15	0.525033375505372
1950	PCBP3	220.7742001	-1.40563405	0.168876022	-8.323467329	4.29e-15	-0.487365110529082
1951	PCDH18	489.7872043	1.173119122	0.139237338	8.425319959	1.96e-15	0.482557232116222
1952	PCDH7	899.5268404	-1.084590001	0.193628956	-5.601383308	1.91e-07	-0.332603102260408
1953	PCDHGA10	296.8099826	-1.593149341	0.311333634	-5.117177104	2.21e-06	-0.177092912366299
1954	PCDHGA3	74.88858365	-1.1240875	0.217306189	-5.172827816	1.69e-06	-0.222964140570864
1955	PCDHGA7	53.61314398	1.002541557	0.238056617	4.21135766	0.000122801	0.0195049207801041
1956	PCDHGB1	206.4851087	-1.033224942	0.316438493	-3.26516832	0.003584375	-0.135749886902896
1957	PCNA	1289.44482	1.02567836	0.096472173	10.63185712	8.44e-24	0.560336336802771
1958	PCOLCE	512.3782324	1.764715613	0.242281427	7.28374286	7.73e-12	0.47766662751285
1959	PCOLCE2	138.9703781	1.135607343	0.231722833	4.900714042	6.18e-06	0.325091770828394
1960	PCP4L1	122.2943429	-1.04251089	0.299901177	-3.476181388	0.001817681	-0.249811710425054
1961	PCSK2	491.370641	-1.29330682	0.305824198	-4.228922466	0.000114446	-0.392780828567973
1962	PCSK6	657.9872624	-1.053823716	0.261718061	-4.026560928	0.000253975	-0.302596492769137
1963	PDCD1LG2	69.80797545	1.257534449	0.207618973	6.056934167	1.57e-08	0.420587097646804
1964	PDCL3P4	40.58239472	-1.012579943	0.166181369	-6.093221821	1.27e-08	-0.150147514194974
1965	PDE2A	960.3043388	-1.678291968	0.200820861	-8.357159523	3.31e-15	-0.499051265319825
1966	PDE8B	1143.08774	-1.069068091	0.141147624	-7.574113272	1.05e-12	-0.423391436807095
1967	PDGFD	203.7928481	1.923212345	0.23864222	8.058977772	3.14e-14	0.491222669480942
1968	PDGFRL	50.72250671	1.001543631	0.186427222	5.372303575	6.27e-07	0.206011117046918
1969	PDIA4	2731.060188	1.381477667	0.117919372	11.71544292	1.47e-28	0.636475694680617
1970	PDIA5	201.6378418	1.449754698	0.174046609	8.329692294	4.08e-15	0.595249159594899
1971	PDK4	1568.315207	-1.146193437	0.2148607	-5.334588572	7.58e-07	-0.314218527798698
1972	PDLIM1	406.6917774	1.216664499	0.243661916	4.993248516	4e-06	0.472197748338584
1973	PDLIM4	534.6512581	2.302178607	0.272704474	8.442027267	1.74e-15	0.435912652100517
1974	PDPN	2057.722542	2.16404894	0.31009651	6.978630426	5.77e-11	0.53790098205798
1975	PDYN	126.5544006	-1.16815792	0.370847614	-3.149967469	0.005106525	-0.159813477692887
1976	PDZD4	881.1728459	-1.301828229	0.153172989	-8.499071801	1.12e-15	-0.473600600974873
1977	PDZK1IP1	16.43666798	1.307481563	0.306332695	4.268175043	9.76e-05	0.18249285814975
1978	PEA15	29130.59345	-1.119412702	0.103919129	-10.77196003	2.15e-24	-0.50925836735816
1979	PEX5L	832.3674251	-1.200396132	0.271466507	-4.421894044	5.16e-05	-0.375677610734085
1980	PGA3	1.167848977	-1.070587534	0.433551907	-2.469341078	0.032429587	0.0417238247770526
1981	PGA5	1.996093262	-1.305169575	0.317906252	-4.10551717	0.000186506	-0.0747323904730471
1982	PGF	698.5615332	-1.006891462	0.202323803	-4.976633741	4.34e-06	-0.0800558309277402
1983	PHACTR1	499.8498003	-1.181403664	0.13162781	-8.975334773	2.54e-17	-0.44601354805891
1984	PHACTR3	1013.923885	-1.086074372	0.194965756	-5.570590411	2.25e-07	-0.408141990225432
1985	PHBP4	3.705116123	-1.139294594	0.245343329	-4.643674641	1.98e-05	-0.110550076227727
1986	PHLDA2	38.40645063	2.230940393	0.261718082	8.524211907	9.2e-16	0.407081409167908
1987	PHYHIP	1197.84811	-1.877939715	0.270329651	-6.946850655	7.05e-11	-0.386312941733199
1988	PHYHIPL	3784.803286	-1.75075612	0.169171228	-10.34901821	1.38e-22	-0.508803673776831
1989	PI15	64.44731139	1.083521986	0.216000598	5.016291603	3.59e-06	0.248003313004389
1990	PI3	69.84349516	2.605521611	0.520470517	5.00608877	3.77e-06	0.235381418931143
1991	PID1	1324.248639	-1.451653459	0.165016819	-8.797003027	1.06e-16	-0.425369668509221
1992	PITPNM3	460.3616602	-1.062268334	0.2234569	-4.753795172	1.21e-05	-0.255264531075632
1993	PITX1	66.11655215	2.40245891	0.362977615	6.618752259	5.66e-10	0.403669765610015
1994	PITX2	24.21316267	2.682818702	0.534344425	5.020766708	3.52e-06	0.258084371773611
1995	PKD1L1	43.01420294	1.286963748	0.227965031	5.645443705	1.52e-07	0.272252914049292
1996	PKIB	169.5562324	1.759417002	0.200512862	8.774584244	1.28e-16	0.438745397514252
1997	PKMP3	58.45181962	-1.057240678	0.13402349	-7.888472951	1.1e-13	-0.4309902415407
1998	PLA2G2C	4.356323943	1.126997683	0.379438479	2.970172359	0.008667039	0.112252078287446
1999	PLA2G5	212.174748	1.456151331	0.305466942	4.766968635	1.14e-05	0.298766546859601
[truncated: 1,132 more rows]
