# Supplementary material for: PRMT6-mediated transcriptional activation of ythdf2 promotes glioblastoma migration, invasion, and emt via the wnt–β-catenin pathway
Source: J Exp Clin Cancer Res. 2024 Apr 18;43:116. doi: 10.1186/s13046-024-03038-3 (PMC11025288; doi:10.1186/s13046-024-03038-3)
Supplement: Supplementary file 8 — Supplementary Material 8: Table S2 [file 13046_2024_3038_MOESM8_ESM.xlsx]

## Sheet: Sheet1
qPCR primers sequence (5' -> 3')
YTHDF2 Forward	AGCCCCACTTCCTACCAGATG
YTHDF2 Reverse	TGAGAACTGTTATTTCCCCATGC
PRMT6 Forward	ACTGTAGAGTTGCCGGAACA
PRMT6 Reverse	TCCTTCAGCCACTTGGTTCG
CDK9 Forward	TTGCGGGAGATCAAGATCCTT
CDK9 Reverse	TACCCTTGCAGCGGTTATAGG
Chip-qPCR primers sequence (5' -> 3')
TSS Forward	GTCGGGTTACCTCCCAGATG
TSS Reverse	AGCCCGCGAGACCTTAAAAT
RIP-qPCR primers sequence (5' -> 3')
APC2 Forward	GAAGGAGTTAGAGGAGGGGC
APC2 Reverse	CCTCCTTGAGCCTCATCTGT
GSK3B Forward	AATTGGTTGGGAGCTTAGCAGG
GAK3B Reverse	TCCCTGGGTTACGAATGATACAC
MeRIP-qPCR primers sequence (5' -> 3')
APC Forward	CTCAGACCGTTTCCTCAGGT
APC Reverse	GACAGTCCTCAATTCTCACCCA
GSK3B Forward	TGGTTGGGAGCTTAGCAGGT
GAK3B Reverse	CCACCAACATGCCAAAGGC
